# Supplementary material for: DNA methylation regulator-based molecular subtyping and tumor microenvironment characterization in hepatocellular carcinoma
Source: Front Immunol. 2024 Apr 26;15:1333923. doi: 10.3389/fimmu.2024.1333923 (PMC11082416; doi:10.3389/fimmu.2024.1333923)
Supplement: Supplementary file 2 [file Table_1.xlsx]

## Sheet: S1
Table-S1: Basic information of datasets included in this study for identifying distinct DNA methylation modification patterns
Cohort		Normal (N)			Tumor (N)
Discovery cohort	33 HCC	33			33
Data-mining cohort	TCGA-LIHC	50			373
	CGGA LIRI-JP	202			237
Total		285			643
		928

## Sheet: S2
Table-S2: The gene sets used in this work for marking each TME infiltration cell type
Metagene	Cell.type	Immunity
ADAM28	Activated.B.cell	Adaptive
CD180	Activated.B.cell	Adaptive
CD79B	Activated.B.cell	Adaptive
BLK	Activated.B.cell	Adaptive
CD19	Activated.B.cell	Adaptive
MS4A1	Activated.B.cell	Adaptive
TNFRSF17	Activated.B.cell	Adaptive
IGHM	Activated.B.cell	Adaptive
GNG7	Activated.B.cell	Adaptive
MICAL3	Activated.B.cell	Adaptive
SPIB	Activated.B.cell	Adaptive
HLA-DOB	Activated.B.cell	Adaptive
IGKC	Activated.B.cell	Adaptive
PNOC	Activated.B.cell	Adaptive
FCRL2	Activated.B.cell	Adaptive
BACH2	Activated.B.cell	Adaptive
CR2	Activated.B.cell	Adaptive
TCL1A	Activated.B.cell	Adaptive
AKNA	Activated.B.cell	Adaptive
ARHGAP25	Activated.B.cell	Adaptive
CCL21	Activated.B.cell	Adaptive
CD27	Activated.B.cell	Adaptive
CD38	Activated.B.cell	Adaptive
CLEC17A	Activated.B.cell	Adaptive
CLEC9A	Activated.B.cell	Adaptive
CLECL1	Activated.B.cell	Adaptive
AIM2	Activated.CD4.T.cell	Adaptive
BIRC3	Activated.CD4.T.cell	Adaptive
BRIP1	Activated.CD4.T.cell	Adaptive
CCL20	Activated.CD4.T.cell	Adaptive
CCL4	Activated.CD4.T.cell	Adaptive
CCL5	Activated.CD4.T.cell	Adaptive
CCNB1	Activated.CD4.T.cell	Adaptive
CCR7	Activated.CD4.T.cell	Adaptive
DUSP2	Activated.CD4.T.cell	Adaptive
ESCO2	Activated.CD4.T.cell	Adaptive
ETS1	Activated.CD4.T.cell	Adaptive
EXO1	Activated.CD4.T.cell	Adaptive
EXOC6	Activated.CD4.T.cell	Adaptive
IARS	Activated.CD4.T.cell	Adaptive
ITK	Activated.CD4.T.cell	Adaptive
KIF11	Activated.CD4.T.cell	Adaptive
KNTC1	Activated.CD4.T.cell	Adaptive
NUF2	Activated.CD4.T.cell	Adaptive
PRC1	Activated.CD4.T.cell	Adaptive
PSAT1	Activated.CD4.T.cell	Adaptive
RGS1	Activated.CD4.T.cell	Adaptive
RTKN2	Activated.CD4.T.cell	Adaptive
SAMSN1	Activated.CD4.T.cell	Adaptive
SELL	Activated.CD4.T.cell	Adaptive
TRAT1	Activated.CD4.T.cell	Adaptive
ADRM1	Activated.CD8.T.cell	Adaptive
AHSA1	Activated.CD8.T.cell	Adaptive
C1GALT1C1	Activated.CD8.T.cell	Adaptive
CCT6B	Activated.CD8.T.cell	Adaptive
CD37	Activated.CD8.T.cell	Adaptive
CD3D	Activated.CD8.T.cell	Adaptive
CD3E	Activated.CD8.T.cell	Adaptive
CD3G	Activated.CD8.T.cell	Adaptive
CD69	Activated.CD8.T.cell	Adaptive
CD8A	Activated.CD8.T.cell	Adaptive
CETN3	Activated.CD8.T.cell	Adaptive
CSE1L	Activated.CD8.T.cell	Adaptive
GEMIN6	Activated.CD8.T.cell	Adaptive
GNLY	Activated.CD8.T.cell	Adaptive
GPT2	Activated.CD8.T.cell	Adaptive
GZMA	Activated.CD8.T.cell	Adaptive
GZMH	Activated.CD8.T.cell	Adaptive
GZMK	Activated.CD8.T.cell	Adaptive
IL2RB	Activated.CD8.T.cell	Adaptive
LCK	Activated.CD8.T.cell	Adaptive
MPZL1	Activated.CD8.T.cell	Adaptive
NKG7	Activated.CD8.T.cell	Adaptive
PIK3IP1	Activated.CD8.T.cell	Adaptive
PTRH2	Activated.CD8.T.cell	Adaptive
TIMM13	Activated.CD8.T.cell	Adaptive
ZAP70	Activated.CD8.T.cell	Adaptive
ACP5	Gamma.delta.T.cell	Adaptive
AQP9	Gamma.delta.T.cell	Adaptive
BTN3A2	Gamma.delta.T.cell	Adaptive
C1orf54	Gamma.delta.T.cell	Adaptive
CARD8	Gamma.delta.T.cell	Adaptive
CCL18	Gamma.delta.T.cell	Adaptive
CD209	Gamma.delta.T.cell	Adaptive
CD33	Gamma.delta.T.cell	Adaptive
CD36	Gamma.delta.T.cell	Adaptive
CDK5	Gamma.delta.T.cell	Adaptive
IL10RB	Gamma.delta.T.cell	Adaptive
KLRF1	Gamma.delta.T.cell	Adaptive
LGALS1	Gamma.delta.T.cell	Adaptive
MAPK7	Gamma.delta.T.cell	Adaptive
KLHL7	Gamma.delta.T.cell	Adaptive
KRT80	Gamma.delta.T.cell	Adaptive
LAMC1	Gamma.delta.T.cell	Adaptive
LCORL	Gamma.delta.T.cell	Adaptive
LMNB1	Gamma.delta.T.cell	Adaptive
MEIS3P1	Gamma.delta.T.cell	Adaptive
MPL	Gamma.delta.T.cell	Adaptive
FABP1	Gamma.delta.T.cell	Adaptive
FABP5	Gamma.delta.T.cell	Adaptive
FADD	Gamma.delta.T.cell	Adaptive
MFAP3L	Gamma.delta.T.cell	Adaptive
MINPP1	Gamma.delta.T.cell	Adaptive
RPS24	Gamma.delta.T.cell	Adaptive
RPS7	Gamma.delta.T.cell	Adaptive
RPS9	Gamma.delta.T.cell	Adaptive
DBNL	Gamma.delta.T.cell	Adaptive
CCL13	Gamma.delta.T.cell	Adaptive
CD22	Immature..B.cell	Adaptive
CYBB	Immature..B.cell	Adaptive
FAM129C	Immature..B.cell	Adaptive
FCRL1	Immature..B.cell	Adaptive
FCRL3	Immature..B.cell	Adaptive
FCRL5	Immature..B.cell	Adaptive
FCRLA	Immature..B.cell	Adaptive
HDAC9	Immature..B.cell	Adaptive
HLA-DQA1	Immature..B.cell	Adaptive
HVCN1	Immature..B.cell	Adaptive
KIAA0226	Immature..B.cell	Adaptive
NCF1	Immature..B.cell	Adaptive
NCF1B	Immature..B.cell	Adaptive
P2RY10	Immature..B.cell	Adaptive
SP100	Immature..B.cell	Adaptive
TXNIP	Immature..B.cell	Adaptive
STAP1	Immature..B.cell	Adaptive
TAGAP	Immature..B.cell	Adaptive
ZCCHC2	Immature..B.cell	Adaptive
CCL3L1	Regulatory.T.cell	Adaptive
CD72	Regulatory.T.cell	Adaptive
CLEC5A	Regulatory.T.cell	Adaptive
FOXP3	Regulatory.T.cell	Adaptive
ITGA4	Regulatory.T.cell	Adaptive
L1CAM	Regulatory.T.cell	Adaptive
LIPA	Regulatory.T.cell	Adaptive
LRP1	Regulatory.T.cell	Adaptive
LRRC42	Regulatory.T.cell	Adaptive
MARCO	Regulatory.T.cell	Adaptive
MMP12	Regulatory.T.cell	Adaptive
MNDA	Regulatory.T.cell	Adaptive
MRC1	Regulatory.T.cell	Adaptive
MS4A6A	Regulatory.T.cell	Adaptive
PELO	Regulatory.T.cell	Adaptive
PLEK	Regulatory.T.cell	Adaptive
PRSS23	Regulatory.T.cell	Adaptive
PTGIR	Regulatory.T.cell	Adaptive
ST8SIA4	Regulatory.T.cell	Adaptive
STAB1	Regulatory.T.cell	Adaptive
B3GAT1	T.follicular.helper.cell	Adaptive
CDK5R1	T.follicular.helper.cell	Adaptive
PDCD1	T.follicular.helper.cell	Adaptive
BCL6	T.follicular.helper.cell	Adaptive
CD200	T.follicular.helper.cell	Adaptive
CD83	T.follicular.helper.cell	Adaptive
CD84	T.follicular.helper.cell	Adaptive
FGF2	T.follicular.helper.cell	Adaptive
GPR18	T.follicular.helper.cell	Adaptive
CEBPA	T.follicular.helper.cell	Adaptive
CECR1	T.follicular.helper.cell	Adaptive
CLEC10A	T.follicular.helper.cell	Adaptive
CLEC4A	T.follicular.helper.cell	Adaptive
CSF1R	T.follicular.helper.cell	Adaptive
CTSS	T.follicular.helper.cell	Adaptive
DMN	T.follicular.helper.cell	Adaptive
DPP4	T.follicular.helper.cell	Adaptive
LRRC32	T.follicular.helper.cell	Adaptive
MC5R	T.follicular.helper.cell	Adaptive
MICA	T.follicular.helper.cell	Adaptive
NCAM1	T.follicular.helper.cell	Adaptive
NCR2	T.follicular.helper.cell	Adaptive
NRP1	T.follicular.helper.cell	Adaptive
PDCD1LG2	T.follicular.helper.cell	Adaptive
PDCD6	T.follicular.helper.cell	Adaptive
PRDX1	T.follicular.helper.cell	Adaptive
RAE1	T.follicular.helper.cell	Adaptive
RAET1E	T.follicular.helper.cell	Adaptive
SIGLEC7	T.follicular.helper.cell	Adaptive
SIGLEC9	T.follicular.helper.cell	Adaptive
TYRO3	T.follicular.helper.cell	Adaptive
CHST12	T.follicular.helper.cell	Adaptive
CLIC3	T.follicular.helper.cell	Adaptive
IVNS1ABP	T.follicular.helper.cell	Adaptive
KIR2DL2	T.follicular.helper.cell	Adaptive
LGMN	T.follicular.helper.cell	Adaptive
CD70	Type.1.T.helper.cell	Adaptive
TBX21	Type.1.T.helper.cell	Adaptive
ADAM8	Type.1.T.helper.cell	Adaptive
AHCYL2	Type.1.T.helper.cell	Adaptive
ALCAM	Type.1.T.helper.cell	Adaptive
B3GALNT1	Type.1.T.helper.cell	Adaptive
BBS12	Type.1.T.helper.cell	Adaptive
BST1	Type.1.T.helper.cell	Adaptive
CD151	Type.1.T.helper.cell	Adaptive
CD47	Type.1.T.helper.cell	Adaptive
CD48	Type.1.T.helper.cell	Adaptive
CD52	Type.1.T.helper.cell	Adaptive
CD53	Type.1.T.helper.cell	Adaptive
CD59	Type.1.T.helper.cell	Adaptive
CD6	Type.1.T.helper.cell	Adaptive
CD68	Type.1.T.helper.cell	Adaptive
CD7	Type.1.T.helper.cell	Adaptive
CD96	Type.1.T.helper.cell	Adaptive
CFHR3	Type.1.T.helper.cell	Adaptive
CHRM3	Type.1.T.helper.cell	Adaptive
CLEC7A	Type.1.T.helper.cell	Adaptive
COL23A1	Type.1.T.helper.cell	Adaptive
COL4A4	Type.1.T.helper.cell	Adaptive
COL5A3	Type.1.T.helper.cell	Adaptive
DAB1	Type.1.T.helper.cell	Adaptive
DLEU7	Type.1.T.helper.cell	Adaptive
DOC2B	Type.1.T.helper.cell	Adaptive
EMP1	Type.1.T.helper.cell	Adaptive
F12	Type.1.T.helper.cell	Adaptive
FURIN	Type.1.T.helper.cell	Adaptive
GAB3	Type.1.T.helper.cell	Adaptive
GATM	Type.1.T.helper.cell	Adaptive
GFPT2	Type.1.T.helper.cell	Adaptive
GPR25	Type.1.T.helper.cell	Adaptive
GREM2	Type.1.T.helper.cell	Adaptive
HAVCR1	Type.1.T.helper.cell	Adaptive
HSD11B1	Type.1.T.helper.cell	Adaptive
HUNK	Type.1.T.helper.cell	Adaptive
IGF2	Type.1.T.helper.cell	Adaptive
RCSD1	Type.1.T.helper.cell	Adaptive
RYR1	Type.1.T.helper.cell	Adaptive
SAV1	Type.1.T.helper.cell	Adaptive
SELE	Type.1.T.helper.cell	Adaptive
SELP	Type.1.T.helper.cell	Adaptive
SH3KBP1	Type.1.T.helper.cell	Adaptive
SIT1	Type.1.T.helper.cell	Adaptive
SLC35B3	Type.1.T.helper.cell	Adaptive
SIGLEC10	Type.1.T.helper.cell	Adaptive
SKAP1	Type.1.T.helper.cell	Adaptive
THUMPD2	Type.1.T.helper.cell	Adaptive
TIGIT	Type.1.T.helper.cell	Adaptive
ZEB2	Type.1.T.helper.cell	Adaptive
ENC1	Type.1.T.helper.cell	Adaptive
FAM134B	Type.1.T.helper.cell	Adaptive
FBXO30	Type.1.T.helper.cell	Adaptive
FCGR2C	Type.1.T.helper.cell	Adaptive
STAC	Type.1.T.helper.cell	Adaptive
LTC4S	Type.1.T.helper.cell	Adaptive
MAN1B1	Type.1.T.helper.cell	Adaptive
MDH1	Type.1.T.helper.cell	Adaptive
MMD	Type.1.T.helper.cell	Adaptive
RGS16	Type.1.T.helper.cell	Adaptive
IL12A	Type.1.T.helper.cell	Adaptive
P2RX5	Type.1.T.helper.cell	Adaptive
CD97	Type.1.T.helper.cell	Adaptive
ITGB4	Type.1.T.helper.cell	Adaptive
ICAM3	Type.1.T.helper.cell	Adaptive
METRNL	Type.1.T.helper.cell	Adaptive
TNFRSF1A	Type.1.T.helper.cell	Adaptive
IRF1	Type.1.T.helper.cell	Adaptive
HTR2B	Type.1.T.helper.cell	Adaptive
CALD1	Type.1.T.helper.cell	Adaptive
MOCOS	Type.1.T.helper.cell	Adaptive
TRAF3IP2	Type.1.T.helper.cell	Adaptive
TLR8	Type.1.T.helper.cell	Adaptive
TRAF1	Type.1.T.helper.cell	Adaptive
DUSP14	Type.1.T.helper.cell	Adaptive
IL17A	Type.17.T.helper.cell	Adaptive
IL17RA	Type.17.T.helper.cell	Adaptive
C2CD4A	Type.17.T.helper.cell	Adaptive
C2CD4B	Type.17.T.helper.cell	Adaptive
CA2	Type.17.T.helper.cell	Adaptive
CCDC65	Type.17.T.helper.cell	Adaptive
CEACAM3	Type.17.T.helper.cell	Adaptive
IL17C	Type.17.T.helper.cell	Adaptive
IL17F	Type.17.T.helper.cell	Adaptive
IL17RC	Type.17.T.helper.cell	Adaptive
IL17RE	Type.17.T.helper.cell	Adaptive
IL23A	Type.17.T.helper.cell	Adaptive
ILDR1	Type.17.T.helper.cell	Adaptive
LONRF3	Type.17.T.helper.cell	Adaptive
SH2D6	Type.17.T.helper.cell	Adaptive
TNIP2	Type.17.T.helper.cell	Adaptive
ABCA1	Type.17.T.helper.cell	Adaptive
ABCB1	Type.17.T.helper.cell	Adaptive
ADAMTS12	Type.17.T.helper.cell	Adaptive
ANK1	Type.17.T.helper.cell	Adaptive
ANKRD22	Type.17.T.helper.cell	Adaptive
B3GALT2	Type.17.T.helper.cell	Adaptive
CAMTA1	Type.17.T.helper.cell	Adaptive
CCR9	Type.17.T.helper.cell	Adaptive
CD40	Type.17.T.helper.cell	Adaptive
GPR44	Type.17.T.helper.cell	Adaptive
IFT80	Type.17.T.helper.cell	Adaptive
ASB2	Type.2.T.helper.cell	Adaptive
CSRP2	Type.2.T.helper.cell	Adaptive
DAPK1	Type.2.T.helper.cell	Adaptive
DLC1	Type.2.T.helper.cell	Adaptive
DNAJC12	Type.2.T.helper.cell	Adaptive
DUSP6	Type.2.T.helper.cell	Adaptive
GNAI1	Type.2.T.helper.cell	Adaptive
LAMP3	Type.2.T.helper.cell	Adaptive
NRP2	Type.2.T.helper.cell	Adaptive
OSBPL1A	Type.2.T.helper.cell	Adaptive
PDE4B	Type.2.T.helper.cell	Adaptive
PHLDA1	Type.2.T.helper.cell	Adaptive
PLA2G4A	Type.2.T.helper.cell	Adaptive
RAB27B	Type.2.T.helper.cell	Adaptive
RBMS3	Type.2.T.helper.cell	Adaptive
RNF125	Type.2.T.helper.cell	Adaptive
TMPRSS3	Type.2.T.helper.cell	Adaptive
GATA3	Type.2.T.helper.cell	Adaptive
BIRC5	Type.2.T.helper.cell	Adaptive
CDC25C	Type.2.T.helper.cell	Adaptive
CDC7	Type.2.T.helper.cell	Adaptive
CENPF	Type.2.T.helper.cell	Adaptive
CXCR6	Type.2.T.helper.cell	Adaptive
DHFR	Type.2.T.helper.cell	Adaptive
EVI5	Type.2.T.helper.cell	Adaptive
GSTA4	Type.2.T.helper.cell	Adaptive
HELLS	Type.2.T.helper.cell	Adaptive
IL26	Type.2.T.helper.cell	Adaptive
LAIR2	Type.2.T.helper.cell	Adaptive
ABCD1	Activated.dendritic.cell	Innate
C1QC	Activated.dendritic.cell	Innate
CAPG	Activated.dendritic.cell	Innate
CCL3L3	Activated.dendritic.cell	Innate
CD207	Activated.dendritic.cell	Innate
CD302	Activated.dendritic.cell	Innate
ATP5B	Activated.dendritic.cell	Innate
ATP5L	Activated.dendritic.cell	Innate
ATP6V1A	Activated.dendritic.cell	Innate
BCL2L1	Activated.dendritic.cell	Innate
C1QB	Activated.dendritic.cell	Innate
SNURF	Activated.dendritic.cell	Innate
SPCS3	Activated.dendritic.cell	Innate
CCNA1	Activated.dendritic.cell	Innate
CEACAM8	Activated.dendritic.cell	Innate
NOS2	Activated.dendritic.cell	Innate
SRA1	Activated.dendritic.cell	Innate
TNFRSF6B	Activated.dendritic.cell	Innate
TREM1	Activated.dendritic.cell	Innate
TREML1	Activated.dendritic.cell	Innate
RHOA	Activated.dendritic.cell	Innate
SLC25A37	Activated.dendritic.cell	Innate
TNFSF14	Activated.dendritic.cell	Innate
TREML4	Activated.dendritic.cell	Innate
VNN2	Activated.dendritic.cell	Innate
XPO6	Activated.dendritic.cell	Innate
CLEC4C	Activated.dendritic.cell	Innate
TNFAIP2	Activated.dendritic.cell	Innate
UBD	Activated.dendritic.cell	Innate
ACTR3	Activated.dendritic.cell	Innate
RAB1A	Activated.dendritic.cell	Innate
SLA	Activated.dendritic.cell	Innate
HLA-DQA2	Activated.dendritic.cell	Innate
SIGLEC5	Activated.dendritic.cell	Innate
SLAMF9	Activated.dendritic.cell	Innate
ABAT	CD56bright.natural.killer.cell	Innate
C11orf75	CD56bright.natural.killer.cell	Innate
C5orf15	CD56bright.natural.killer.cell	Innate
CDHR1	CD56bright.natural.killer.cell	Innate
DCAF12	CD56bright.natural.killer.cell	Innate
DYNLL1	CD56bright.natural.killer.cell	Innate
GPR137B	CD56bright.natural.killer.cell	Innate
HCP5	CD56bright.natural.killer.cell	Innate
HDGFRP2	CD56bright.natural.killer.cell	Innate
KRT86	CD56bright.natural.killer.cell	Innate
MLST8	CD56bright.natural.killer.cell	Innate
ELMOD3	CD56bright.natural.killer.cell	Innate
ENTPD5	CD56bright.natural.killer.cell	Innate
FAM119A	CD56bright.natural.killer.cell	Innate
FAM179A	CD56bright.natural.killer.cell	Innate
CLIC2	CD56bright.natural.killer.cell	Innate
COX7A2L	CD56bright.natural.killer.cell	Innate
CREB3L4	CD56bright.natural.killer.cell	Innate
CSF1	CD56bright.natural.killer.cell	Innate
CSNK2A2	CD56bright.natural.killer.cell	Innate
CSTA	CD56bright.natural.killer.cell	Innate
CSTB	CD56bright.natural.killer.cell	Innate
CTPS	CD56bright.natural.killer.cell	Innate
CTSD	CD56bright.natural.killer.cell	Innate
FST	CD56bright.natural.killer.cell	Innate
GATA2	CD56bright.natural.killer.cell	Innate
GMPR	CD56bright.natural.killer.cell	Innate
HDC	CD56bright.natural.killer.cell	Innate
HEY1	CD56bright.natural.killer.cell	Innate
HOXA1	CD56bright.natural.killer.cell	Innate
HS2ST1	CD56bright.natural.killer.cell	Innate
HS3ST1	CD56bright.natural.killer.cell	Innate
BCL11B	CD56bright.natural.killer.cell	Innate
CDH3	CD56bright.natural.killer.cell	Innate
MYL6B	CD56bright.natural.killer.cell	Innate
NAA16	CD56bright.natural.killer.cell	Innate
ClQA	CD56bright.natural.killer.cell	Innate
ClQB	CD56bright.natural.killer.cell	Innate
CYP27B1	CD56bright.natural.killer.cell	Innate
EIF3M	CD56bright.natural.killer.cell	Innate
CYP27A1	CD56dim.natural.killer.cell	Innate
DDX55	CD56dim.natural.killer.cell	Innate
DYRK2	CD56dim.natural.killer.cell	Innate
RPL37A	CD56dim.natural.killer.cell	Innate
NOTCH3	CD56dim.natural.killer.cell	Innate
AKR7A3	CD56dim.natural.killer.cell	Innate
GPRC5C	CD56dim.natural.killer.cell	Innate
GRIN1	CD56dim.natural.killer.cell	Innate
HLA-E	CD56dim.natural.killer.cell	Innate
PORCN	CD56dim.natural.killer.cell	Innate
PSMC4	CD56dim.natural.killer.cell	Innate
UPP1	CD56dim.natural.killer.cell	Innate
IL21R	CD56dim.natural.killer.cell	Innate
KIR2DS1	CD56dim.natural.killer.cell	Innate
KIR2DS2	CD56dim.natural.killer.cell	Innate
KIR2DS5	CD56dim.natural.killer.cell	Innate
GIPR	Eosinophil	Innate
KRT18P50	Eosinophil	Innate
LRMP	Eosinophil	Innate
FOSB	Eosinophil	Innate
RRP12	Eosinophil	Innate
GPR183	Eosinophil	Innate
NR4A3	Eosinophil	Innate
ST3GAL6	Eosinophil	Innate
DEPDC5	Eosinophil	Innate
PDE6C	Eosinophil	Innate
PKD2L2	Eosinophil	Innate
GPR65	Eosinophil	Innate
IL5RA	Eosinophil	Innate
P2RY14	Eosinophil	Innate
DACH1	Eosinophil	Innate
DAPK2	Eosinophil	Innate
EMR3	Eosinophil	Innate
ACADM	Immature.dendritic.cell	Innate
AHCYL1	Immature.dendritic.cell	Innate
ALDH1A2	Immature.dendritic.cell	Innate
ALDH3A2	Immature.dendritic.cell	Innate
ALDH9A1	Immature.dendritic.cell	Innate
ALOX15	Immature.dendritic.cell	Innate
AMT	Immature.dendritic.cell	Innate
ARL1	Immature.dendritic.cell	Innate
ATIC	Immature.dendritic.cell	Innate
ATP5A1	Immature.dendritic.cell	Innate
CAPZA1	Immature.dendritic.cell	Innate
LILRA5	Immature.dendritic.cell	Innate
RDX	Immature.dendritic.cell	Innate
RRAGD	Immature.dendritic.cell	Innate
TACSTD2	Immature.dendritic.cell	Innate
INPP5F	Immature.dendritic.cell	Innate
RAB38	Immature.dendritic.cell	Innate
PLAU	Immature.dendritic.cell	Innate
CSF3R	Immature.dendritic.cell	Innate
SLC18A2	Immature.dendritic.cell	Innate
AMPD2	Immature.dendritic.cell	Innate
CLTB	Immature.dendritic.cell	Innate
C1orf162	Immature.dendritic.cell	Innate
AIF1	Macrophage	Innate
CCL1	Macrophage	Innate
CCL14	Macrophage	Innate
CCL23	Macrophage	Innate
CCL26	Macrophage	Innate
CD300LB	Macrophage	Innate
CNR1	Macrophage	Innate
CNR2	Macrophage	Innate
EIF1	Macrophage	Innate
EIF4A1	Macrophage	Innate
FPR1	Macrophage	Innate
FPR2	Macrophage	Innate
FRAT2	Macrophage	Innate
GPR27	Macrophage	Innate
GPR77	Macrophage	Innate
RNASE2	Macrophage	Innate
MS4A2	Macrophage	Innate
BASP1	Macrophage	Innate
IGSF6	Macrophage	Innate
HK3	Macrophage	Innate
VNN1	Macrophage	Innate
FES	Macrophage	Innate
NPL	Macrophage	Innate
FZD2	Macrophage	Innate
FAM198B	Macrophage	Innate
HNMT	Macrophage	Innate
SLC15A3	Macrophage	Innate
CD4	Macrophage	Innate
TXNDC3	Macrophage	Innate
FRMD4A	Macrophage	Innate
CRYBB1	Macrophage	Innate
HRH1	Macrophage	Innate
WNT5B	Macrophage	Innate
ADAMTS3	Mast.cell	Innate
CPA3	Mast.cell	Innate
CMA1	Mast.cell	Innate
CTSG	Mast.cell	Innate
ARHGAP15	Mast.cell	Innate
CPM	Mast.cell	Innate
FCN1	Mast.cell	Innate
FTL	Mast.cell	Innate
HSPA6	Mast.cell	Innate
ITGA9	Mast.cell	Innate
RNASE3	Mast.cell	Innate
S100A4	Mast.cell	Innate
SIGLEC8	Mast.cell	Innate
SLC6A4	Mast.cell	Innate
PTGS2	Mast.cell	Innate
EGR3	Mast.cell	Innate
PILRA	Mast.cell	Innate
CCR2	MDSC	Innate
CD14	MDSC	Innate
CD2	MDSC	Innate
CD86	MDSC	Innate
CXCR4	MDSC	Innate
FCGR2A	MDSC	Innate
FCGR2B	MDSC	Innate
FCGR3A	MDSC	Innate
FERMT3	MDSC	Innate
GPSM3	MDSC	Innate
IL18BP	MDSC	Innate
IL4R	MDSC	Innate
ITGAL	MDSC	Innate
ITGAM	MDSC	Innate
PARVG	MDSC	Innate
PSAP	MDSC	Innate
PTGER2	MDSC	Innate
PTGES2	MDSC	Innate
S100A8	MDSC	Innate
S100A9	MDSC	Innate
ASGR2	Monocyte	Innate
CFP	Monocyte	Innate
ASGR1	Monocyte	Innate
CD1D	Monocyte	Innate
UPK3A	Monocyte	Innate
ACTG1	Monocyte	Innate
ANXA5	Monocyte	Innate
ATP6V1B2	Monocyte	Innate
CFL1	Monocyte	Innate
DAZAP2	Monocyte	Innate
CTBS	Monocyte	Innate
EMR4P	Monocyte	Innate
HIVEP2	Monocyte	Innate
MARCKSL1	Monocyte	Innate
MBP	Monocyte	Innate
MMP15	Monocyte	Innate
PNPLA6	Monocyte	Innate
TMBIM6	Monocyte	Innate
PQBP1	Monocyte	Innate
TEX264	Monocyte	Innate
IKZF1	Monocyte	Innate
AKT3	Natural.killer.cell	Innate
AXL	Natural.killer.cell	Innate
BST2	Natural.killer.cell	Innate
CDH2	Natural.killer.cell	Innate
CRTAM	Natural.killer.cell	Innate
CSF2RA	Natural.killer.cell	Innate
CTSZ	Natural.killer.cell	Innate
CXCL1	Natural.killer.cell	Innate
CYTH1	Natural.killer.cell	Innate
DAXX	Natural.killer.cell	Innate
DGKH	Natural.killer.cell	Innate
DLL4	Natural.killer.cell	Innate
DPYD	Natural.killer.cell	Innate
ERBB3	Natural.killer.cell	Innate
F11R	Natural.killer.cell	Innate
FAM27A	Natural.killer.cell	Innate
FAM49A	Natural.killer.cell	Innate
FASLG	Natural.killer.cell	Innate
FCGR1A	Natural.killer.cell	Innate
FN1	Natural.killer.cell	Innate
FSTL1	Natural.killer.cell	Innate
FUCA1	Natural.killer.cell	Innate
GBP3	Natural.killer.cell	Innate
GLS2	Natural.killer.cell	Innate
GRB2	Natural.killer.cell	Innate
LST1	Natural.killer.cell	Innate
BCL2	Natural.killer.cell	Innate
CDC5L	Natural.killer.cell	Innate
FGF18	Natural.killer.cell	Innate
FUT5	Natural.killer.cell	Innate
FZR1	Natural.killer.cell	Innate
GAGE2	Natural.killer.cell	Innate
IGFBP5	Natural.killer.cell	Innate
KANK2	Natural.killer.cell	Innate
LDB3	Natural.killer.cell	Innate
BTN2A2	Natural.killer.T.cell	Innate
CD101	Natural.killer.T.cell	Innate
CD109	Natural.killer.T.cell	Innate
CNPY3	Natural.killer.T.cell	Innate
CNPY4	Natural.killer.T.cell	Innate
CREB1	Natural.killer.T.cell	Innate
CRTC2	Natural.killer.T.cell	Innate
CRTC3	Natural.killer.T.cell	Innate
CSF2	Natural.killer.T.cell	Innate
KLRC1	Natural.killer.T.cell	Innate
FUT4	Natural.killer.T.cell	Innate
ICAM2	Natural.killer.T.cell	Innate
IL32	Natural.killer.T.cell	Innate
LAMP2	Natural.killer.T.cell	Innate
LILRB5	Natural.killer.T.cell	Innate
KLRG1	Natural.killer.T.cell	Innate
HSPA4	Natural.killer.T.cell	Innate
HSPB6	Natural.killer.T.cell	Innate
ISM2	Natural.killer.T.cell	Innate
ITIH2	Natural.killer.T.cell	Innate
KDM4C	Natural.killer.T.cell	Innate
KIR2DS4	Natural.killer.T.cell	Innate
KIRREL3	Natural.killer.T.cell	Innate
SDCBP	Natural.killer.T.cell	Innate
NFATC2IP	Natural.killer.T.cell	Innate
MICB	Natural.killer.T.cell	Innate
KIR2DL1	Natural.killer.T.cell	Innate
KIR2DL3	Natural.killer.T.cell	Innate
KIR3DL1	Natural.killer.T.cell	Innate
KIR3DL2	Natural.killer.T.cell	Innate
NCR1	Natural.killer.T.cell	Innate
FOSL1	Natural.killer.T.cell	Innate
TSLP	Natural.killer.T.cell	Innate
SLC7A7	Natural.killer.T.cell	Innate
SPP1	Natural.killer.T.cell	Innate
TREM2	Natural.killer.T.cell	Innate
UBASH3A	Natural.killer.T.cell	Innate
YBX2	Natural.killer.T.cell	Innate
CCDC88A	Natural.killer.T.cell	Innate
CLEC1A	Natural.killer.T.cell	Innate
THBD	Natural.killer.T.cell	Innate
PDPN	Natural.killer.T.cell	Innate
VCAM1	Natural.killer.T.cell	Innate
EMR1	Natural.killer.T.cell	Innate
CREB5	Neutrophil	Innate
CDA	Neutrophil	Innate
CHST15	Neutrophil	Innate
S100A12	Neutrophil	Innate
APOBEC3A	Neutrophil	Innate
CASP5	Neutrophil	Innate
MMP25	Neutrophil	Innate
HAL	Neutrophil	Innate
C1orf183	Neutrophil	Innate
FFAR2	Neutrophil	Innate
MAK	Neutrophil	Innate
CXCR1	Neutrophil	Innate
STEAP4	Neutrophil	Innate
MGAM	Neutrophil	Innate
BTNL8	Neutrophil	Innate
CXCR2	Neutrophil	Innate
TNFRSF10C	Neutrophil	Innate
VNN3	Neutrophil	Innate
CBX6	Plasmacytoid.dendritic.cell	Innate
DAB2	Plasmacytoid.dendritic.cell	Innate
DDX17	Plasmacytoid.dendritic.cell	Innate
HIGD1A	Plasmacytoid.dendritic.cell	Innate
IDH3A	Plasmacytoid.dendritic.cell	Innate
IL3RA	Plasmacytoid.dendritic.cell	Innate
MAGED1	Plasmacytoid.dendritic.cell	Innate
NUCB2	Plasmacytoid.dendritic.cell	Innate
OFD1	Plasmacytoid.dendritic.cell	Innate
OGT	Plasmacytoid.dendritic.cell	Innate
PDIA4	Plasmacytoid.dendritic.cell	Innate
SERTAD2	Plasmacytoid.dendritic.cell	Innate
SIRPA	Plasmacytoid.dendritic.cell	Innate
TMED2	Plasmacytoid.dendritic.cell	Innate
ENG	Plasmacytoid.dendritic.cell	Innate
FCAR	Plasmacytoid.dendritic.cell	Innate
IGF1	Plasmacytoid.dendritic.cell	Innate
ITGA2B	Plasmacytoid.dendritic.cell	Innate
GABARAP	Plasmacytoid.dendritic.cell	Innate
GPX1	Plasmacytoid.dendritic.cell	Innate
KRT23	Plasmacytoid.dendritic.cell	Innate
PROK2	Plasmacytoid.dendritic.cell	Innate
RALB	Plasmacytoid.dendritic.cell	Innate
RETNLB	Plasmacytoid.dendritic.cell	Innate
RNF141	Plasmacytoid.dendritic.cell	Innate
SEC14L1	Plasmacytoid.dendritic.cell	Innate
SEPX1	Plasmacytoid.dendritic.cell	Innate
EMP3	Plasmacytoid.dendritic.cell	Innate
CD300LF	Plasmacytoid.dendritic.cell	Innate
ABTB1	Plasmacytoid.dendritic.cell	Innate
KLHL21	Plasmacytoid.dendritic.cell	Innate
PHRF1	Plasmacytoid.dendritic.cell	Innate

## Sheet: S3
Table S3: Summary of DNA Methylation Modification regulators
Gene symbol	Name	Type
DNMT1	DNA Methyltransferase 1	writer
DNMT3A	DNA Methyltransferase 3 Alpha	writer
DNMT3B	DNA Methyltransferase 3 Beta	writer
TET1	Tet Methylcytosine Dioxygenase 1	eraser
TET2	Tet Methylcytosine Dioxygenase 2	eraser
TET3	Tet Methylcytosine Dioxygenase 3	eraser
QSER1	Glutamine And Serine Rich 1	eraser
MBD1	Methyl-CpG Binding Domain Protein 1	reader
MBD2	Methyl-CpG Binding Domain Protein 2	reader
MBD3	Methyl-CpG Binding Domain Protein 3	reader
MBD4	Methyl-CpG Binding Domain Protein 4	reader
ZBTB33	Zinc Finger And BTB Domain Containing 33	reader
ZBTB38	Zinc Finger And BTB Domain Containing 38	reader
ZBTB4	Zinc Finger And BTB Domain Containing 4	reader
UHRF1	Ubiquitin Like With PHD And Ring Finger Domains 1	reader
UHRF2	Ubiquitin Like With PHD And Ring Finger Domains 2	reader
MECP2	Methyl-CpG Binding Protein 2	reader
UNG	Uracil DNA Glycosylase	reader
TDG	Thymine DNA Glycosylase	reader
NTHL1	Nth Like DNA Glycosylase 1	reader
SMUG1	Single-Strand-Selective Monofunctional Uracil-DNA Glycosylase 1	reader

## Sheet: S4
Table-S4: Spearman correlation analysis of the 21 DNA methylation modification regulators
From	To	Cor	P value	Weight
TET1	TET3	0.390198	1.51297e-23	2.34119
TET1	QSER1	0.389879	1.65471e-23	2.33928
TET1	UHRF1	0.35052	5.13006e-19	2.10312
TET1	UHRF2	0.337417	1.17927e-17	2.0245
TET1	UNG	0.423611	7.15768e-28	2.54167
TET1	TDG	0.322403	3.57917e-16	1.93442
TET1	DNMT1	0.350339	5.36212e-19	2.10203
TET1	DNMT3A	0.614159	2.57398e-64	3.68495
TET1	DNMT3B	0.47904	3.33807e-36	2.87424
TET2	TET3	0.435439	1.59713e-29	2.61264
TET2	QSER1	0.334759	2.188e-17	2.00855
TET2	MBD3	-0.284268	9.14253e-13	1.70561
TET2	MBD4	0.182049	6.25852e-06	1.09229
TET2	ZBTB33	0.261468	5.82458e-11	1.56881
TET2	ZBTB38	0.447456	2.86789e-31	2.68474
TET2	ZBTB4	0.251679	3.08119e-10	1.51007
TET2	UHRF2	0.249419	4.48173e-10	1.49651
TET2	NTHL1	-0.212122	1.2928e-07	1.27273
TET2	SMUG1	-0.325065	1.98145e-16	1.95039
TET3	QSER1	0.485781	2.52334e-37	2.91469
TET3	MBD1	0.203863	3.98297e-07	1.22318
TET3	ZBTB33	0.264498	3.42934e-11	1.58699
TET3	ZBTB38	0.187528	3.22644e-06	1.12517
TET3	UHRF2	0.397658	1.80426e-24	2.38595
TET3	UNG	0.246915	6.75947e-10	1.48149
TET3	TDG	0.368992	4.77718e-21	2.21395
TET3	NTHL1	-0.345916	1.5698e-18	2.0755
TET3	SMUG1	-0.166139	3.84132e-05	0.996836
TET3	DNMT1	0.236078	3.80079e-09	1.41647
TET3	DNMT3A	0.45887	5.41592e-33	2.75322
TET3	DNMT3B	0.419284	2.77214e-27	2.5157
QSER1	MBD3	-0.203667	4.08849e-07	1.222
QSER1	ZBTB33	0.305798	1.25617e-14	1.83479
QSER1	ZBTB38	0.219702	4.41965e-08	1.31821
QSER1	UHRF1	0.416786	6.00263e-27	2.50072
QSER1	UHRF2	0.231264	7.97057e-09	1.38758
QSER1	UNG	0.316946	1.18126e-15	1.90168
QSER1	TDG	0.329819	6.7903e-17	1.97892
QSER1	NTHL1	-0.323904	2.5662e-16	1.94342
QSER1	SMUG1	-0.160455	7.06497e-05	0.962732
QSER1	DNMT1	0.386078	4.78495e-23	2.31647
QSER1	DNMT3A	0.315188	1.7265e-15	1.89113
QSER1	DNMT3B	0.246381	7.37359e-10	1.47829
MBD1	MBD2	0.383388	1.00572e-22	2.30033
MBD1	UHRF2	0.188728	2.78345e-06	1.13237
MBD1	TDG	0.233902	5.32286e-09	1.40341
MBD1	NTHL1	-0.16513	4.28677e-05	0.990779
MBD1	DNMT1	0.233372	5.77484e-09	1.40023
MBD2	ZBTB4	0.182554	5.8926e-06	1.09532
MBD3	MBD4	-0.284107	9.42742e-13	1.70464
MBD3	ZBTB33	-0.211918	1.32988e-07	1.27151
MBD3	ZBTB38	-0.338354	9.47165e-18	2.03012
MBD3	NTHL1	0.306001	1.20427e-14	1.83601
MBD3	SMUG1	0.431217	6.31359e-29	2.5873
MBD3	DNMT3A	0.237666	2.96645e-09	1.42599
MBD3	DNMT3B	0.169447	2.66931e-05	1.01668
MBD4	ZBTB38	0.200991	5.82713e-07	1.20595
MBD4	UHRF2	0.16895	2.8207e-05	1.0137
MBD4	SMUG1	-0.225776	1.81799e-08	1.35466
MBD4	DNMT3A	-0.259837	7.72562e-11	1.55902
ZBTB33	ZBTB38	0.472296	4.17474e-35	2.83378
ZBTB33	UNG	0.176301	1.22823e-05	1.05781
ZBTB33	NTHL1	-0.179484	8.47784e-06	1.0769
ZBTB33	SMUG1	-0.23811	2.76677e-09	1.42866
ZBTB38	SMUG1	-0.278136	2.904e-12	1.66881
ZBTB4	MECP2	0.202184	4.97846e-07	1.21311
ZBTB4	NTHL1	-0.218423	5.31172e-08	1.31054
ZBTB4	SMUG1	-0.252798	2.55572e-10	1.51679
UHRF1	UHRF2	0.257289	1.19619e-10	1.54373
UHRF1	UNG	0.42381	6.72209e-28	2.54286
UHRF1	TDG	0.326881	1.31914e-16	1.96129
UHRF1	NTHL1	-0.158523	8.65095e-05	0.951138
UHRF1	DNMT1	0.779006	5.88485e-125	4.67403
UHRF1	DNMT3A	0.260304	7.12621e-11	1.56183
UHRF1	DNMT3B	0.373346	1.51641e-21	2.24008
UHRF2	UNG	0.299363	4.7003e-14	1.79618
UHRF2	TDG	0.266283	2.5019e-11	1.5977
UHRF2	NTHL1	-0.224022	2.35594e-08	1.34413
UHRF2	DNMT1	0.361178	3.58507e-20	2.16707
UHRF2	DNMT3A	0.254994	1.76648e-10	1.52996
UHRF2	DNMT3B	0.244275	1.03742e-09	1.46565
UNG	TDG	0.390397	1.43027e-23	2.34238
UNG	NTHL1	-0.195372	1.2078e-06	1.17223
UNG	SMUG1	0.170681	2.32641e-05	1.02408
UNG	DNMT1	0.390102	1.55434e-23	2.34061
UNG	DNMT3A	0.384527	7.34978e-23	2.30716
UNG	DNMT3B	0.399958	9.26212e-25	2.39975
TDG	NTHL1	-0.362574	2.51102e-20	2.17544
TDG	DNMT1	0.406324	1.42378e-25	2.43795
TDG	DNMT3A	0.319298	7.08119e-16	1.91579
TDG	DNMT3B	0.256676	1.32799e-10	1.54006
NTHL1	SMUG1	0.373172	1.58844e-21	2.23903
NTHL1	DNMT1	-0.303087	2.19902e-14	1.81852
NTHL1	DNMT3A	-0.201443	5.49105e-07	1.20866
SMUG1	DNMT3A	0.244158	1.05709e-09	1.46495
SMUG1	DNMT3B	0.166532	3.6804e-05	0.99919
DNMT1	DNMT3A	0.254411	1.94907e-10	1.52647
DNMT1	DNMT3B	0.308203	7.60691e-15	1.84922
DNMT3A	DNMT3B	0.416689	6.18425e-27	2.50013

## Sheet: S5
Table-S5: Estimating relative abundance of tumor microenvironment cells in 608 HCC patients by the Single-Sample Gene-Set Enrichment Analysis (ssGSEA)
id	cluster	Activated.B.cell	Activated.CD4.T.cell	Activated.CD8.T.cell	Activated.dendritic.cell	CD56bright.natural.killer.cell	CD56dim.natural.killer.cell	Eosinophil	Gamma.delta.T.cell	Immature.B.cell	Immature.dendritic.cell	MDSC	Macrophage	Mast.cell	Monocyte	Natural.killer.T.cell	Natural.killer.cell	Neutrophil	Plasmacytoid.dendritic.cell	Regulatory.T.cell	T.follicular.helper.cell	Type.1.T.helper.cell	Type.17.T.helper.cell	Type.2.T.helper.cell
TCGA-BC-A69H	A	0.302642	0.606082	0.694074	0.684169	0.716633	0.789789	0.344043	0.72424	0.404578	0.688884	0.832796	0.560598	0.561401	0.87206	0.515865	0.597655	0.361223	0.764817	0.636033	0.669631	0.541408	0.485467	0.516941
TCGA-XR-A8TE	B	0.274492	0.499715	0.560457	0.626203	0.704726	0.709668	0.462824	0.686769	0.417737	0.704087	0.542516	0.407219	0.473078	0.841052	0.498881	0.714521	0.28905	0.739962	0.52884	0.594212	0.545505	0.37326	0.522811
TCGA-MI-A75H	A	0.358172	0.508899	0.769969	0.618941	0.732583	0.735953	0.456228	0.711485	0.492386	0.731136	0.701819	0.455488	0.471252	0.836406	0.530398	0.675222	0.272481	0.706282	0.547043	0.634241	0.583996	0.455075	0.510914
TCGA-DD-A73E	B	0.282595	0.385273	0.52849	0.508426	0.716107	0.727681	0.45823	0.707794	0.344493	0.708251	0.301748	0.342197	0.510452	0.747436	0.460488	0.659691	0.248037	0.732185	0.468122	0.565609	0.523025	0.427198	0.505253
TCGA-FV-A2QQ	A	0.352696	0.576082	0.740107	0.654511	0.70839	0.751807	0.392566	0.71689	0.450065	0.724961	0.730018	0.523245	0.479182	0.86719	0.552624	0.708554	0.455122	0.762338	0.57893	0.59424	0.597731	0.426861	0.436506
TCGA-DD-AAVZ	B	0.321663	0.551347	0.600852	0.632958	0.684452	0.729058	0.348458	0.69289	0.432215	0.691484	0.604868	0.496415	0.387328	0.828304	0.500992	0.704762	0.382599	0.74857	0.459525	0.573146	0.546399	0.402957	0.54941
TCGA-DD-AACG	B	0.332022	0.621391	0.678952	0.682633	0.726062	0.649919	0.331	0.776736	0.399055	0.734789	0.753371	0.53743	0.532324	0.892647	0.543787	0.62263	0.388694	0.756031	0.557006	0.613377	0.555746	0.479365	0.542688
TCGA-DD-AAE7	B	0.39925	0.490275	0.744364	0.652255	0.727678	0.786519	0.426083	0.680534	0.471434	0.725562	0.739426	0.504355	0.478168	0.859836	0.546351	0.743568	0.430129	0.759307	0.638872	0.593223	0.606585	0.477389	0.459578
TCGA-CC-A8HT	B	0.318338	0.689989	0.640526	0.694458	0.74388	0.727271	0.355088	0.726672	0.436054	0.754312	0.755679	0.501476	0.526997	0.810003	0.609956	0.693367	0.400158	0.744118	0.580602	0.593119	0.540213	0.487333	0.527831
TCGA-5R-AA1C	B	0.287806	0.488231	0.686744	0.637372	0.716923	0.706777	0.423081	0.661729	0.497321	0.717356	0.561374	0.372174	0.444285	0.755456	0.497259	0.631901	0.332629	0.713131	0.562514	0.572363	0.552561	0.458625	0.54303
TCGA-MR-A520	B	0.282755	0.369353	0.651175	0.588686	0.695503	0.746942	0.354967	0.691615	0.440188	0.741496	0.627978	0.462406	0.451623	0.86102	0.470671	0.682902	0.471502	0.75738	0.546427	0.532016	0.544254	0.478766	0.5078
TCGA-FV-A3I1	B	0.354963	0.580322	0.638669	0.695334	0.68368	0.783813	0.399611	0.725775	0.49143	0.729263	0.785503	0.536575	0.483838	0.871649	0.559771	0.734938	0.455916	0.795589	0.627052	0.617619	0.613866	0.517784	0.490705
TCGA-2Y-A9H8	C	0.42117	0.593449	0.72603	0.624677	0.625542	0.757417	0.290564	0.699762	0.436174	0.682945	0.805321	0.51973	0.501087	0.877611	0.471169	0.733308	0.382302	0.713375	0.544509	0.591342	0.558759	0.446418	0.479789
TCGA-DD-AACI	A	0.430257	0.621928	0.879485	0.749003	0.718606	0.823424	0.45342	0.69862	0.532119	0.728701	0.899329	0.608785	0.564164	0.872436	0.586856	0.720387	0.59811	0.788346	0.652646	0.652261	0.603511	0.515814	0.505106
TCGA-DD-AAW2	B	0.298573	0.409525	0.595252	0.496336	0.671982	0.739269	0.430621	0.676882	0.319954	0.710811	0.53505	0.363686	0.363792	0.785117	0.496075	0.706606	0.282714	0.705568	0.46628	0.560786	0.537379	0.448713	0.532574
TCGA-PD-A5DF	B	0.305282	0.610681	0.563905	0.701238	0.678254	0.76823	0.408256	0.713463	0.452656	0.739467	0.803559	0.516562	0.494013	0.869548	0.55951	0.752648	0.3422	0.773897	0.65527	0.611564	0.594119	0.476548	0.577622
TCGA-CC-A3MB	B	0.264145	0.639088	0.612674	0.622952	0.68485	0.752956	0.371615	0.673137	0.400846	0.705127	0.644542	0.471327	0.404766	0.866652	0.546966	0.697045	0.498861	0.7533	0.519014	0.577945	0.557564	0.469265	0.543706
TCGA-DD-AAVR	B	0.477722	0.624136	0.789813	0.718449	0.732036	0.79697	0.452459	0.723502	0.559746	0.755414	0.859652	0.585869	0.584478	0.855357	0.576585	0.771843	0.530869	0.785725	0.688788	0.649623	0.638614	0.469815	0.487046
TCGA-ZS-A9CE	A	0.328673	0.341874	0.475629	0.488029	0.669136	0.755682	0.312838	0.668072	0.32748	0.699837	0.608697	0.482514	0.348163	0.852978	0.46165	0.681909	0.370448	0.726368	0.474464	0.468067	0.553094	0.485147	0.467622
TCGA-DD-AADV	A	0.259912	0.538646	0.600678	0.625297	0.671445	0.779134	0.355198	0.676368	0.415908	0.706703	0.67336	0.491425	0.430538	0.850084	0.527314	0.765844	0.408267	0.739077	0.616317	0.552182	0.560014	0.484192	0.496425
TCGA-FV-A3I0	B	0.306334	0.493966	0.568032	0.667918	0.67207	0.788177	0.466963	0.628734	0.446885	0.677828	0.679682	0.503716	0.50874	0.804685	0.524917	0.702112	0.296348	0.749647	0.543555	0.570734	0.550491	0.547554	0.377817
TCGA-G3-A25S	A	0.267179	0.600791	0.702605	0.649492	0.738703	0.76565	0.389752	0.71431	0.445425	0.71554	0.775821	0.536426	0.501407	0.832259	0.561897	0.633575	0.505651	0.777016	0.553118	0.58236	0.558259	0.504289	0.487838
TCGA-G3-A5SJ	B	0.387515	0.685341	0.75993	0.709904	0.712724	0.800895	0.37574	0.708303	0.529392	0.74729	0.812535	0.531205	0.533157	0.866296	0.597651	0.769401	0.431491	0.788576	0.633722	0.627112	0.627566	0.535117	0.577575
TCGA-RC-A6M5	B	0.367111	0.281949	0.60432	0.615119	0.706998	0.732875	0.382528	0.669869	0.361927	0.694047	0.627232	0.526371	0.46304	0.873473	0.553602	0.715379	0.484184	0.802504	0.584812	0.57473	0.55091	0.44149	0.461088
TCGA-G3-A5SL	C	0.25634	0.469106	0.6051	0.52455	0.698322	0.752635	0.474446	0.70825	0.407899	0.703714	0.555686	0.39345	0.454428	0.824311	0.476417	0.653834	0.289225	0.719653	0.520535	0.573289	0.554913	0.455754	0.501584
TCGA-DD-AAD1	B	0.555813	0.639385	0.75183	0.681863	0.686563	0.769147	0.432619	0.679446	0.581605	0.698476	0.767794	0.506283	0.540739	0.857342	0.582954	0.786123	0.49077	0.797236	0.657169	0.662884	0.644557	0.468029	0.496238
TCGA-RG-A7D4	C	0.546082	0.731914	0.829053	0.690383	0.677009	0.632587	0.408902	0.743291	0.539549	0.718114	0.770847	0.479857	0.482317	0.810216	0.550988	0.661604	0.308012	0.700341	0.55972	0.633947	0.574637	0.421415	0.557777
TCGA-EP-A3JL	A	0.389809	0.641497	0.794826	0.701664	0.693555	0.803425	0.34994	0.729358	0.50305	0.709198	0.847214	0.527141	0.493652	0.863001	0.601435	0.722158	0.405569	0.781606	0.654957	0.647095	0.619787	0.45284	0.483096
TCGA-DD-AADB	C	0.47139	0.703216	0.782811	0.679429	0.705808	0.736823	0.289887	0.725854	0.592518	0.724494	0.737395	0.536646	0.484519	0.854538	0.543196	0.685362	0.47721	0.759847	0.5953	0.630808	0.585559	0.443489	0.571654
TCGA-DD-AACE	B	0.31406	0.399071	0.563878	0.54086	0.695895	0.723754	0.43801	0.661428	0.419955	0.737688	0.574062	0.438336	0.376339	0.822266	0.472145	0.707557	0.364965	0.724612	0.567911	0.559359	0.528613	0.414501	0.441142
TCGA-WX-AA44	C	0.281924	0.618361	0.639395	0.678045	0.729471	0.731045	0.360251	0.678962	0.362602	0.728396	0.636393	0.50425	0.449745	0.888537	0.568189	0.723875	0.33632	0.762734	0.472007	0.615729	0.566738	0.447894	0.533984
TCGA-DD-AACK	C	0.274684	0.549851	0.617036	0.647475	0.705608	0.723727	0.433255	0.704648	0.423383	0.727799	0.629093	0.435633	0.407195	0.851383	0.516017	0.671996	0.413526	0.744379	0.511015	0.546156	0.560212	0.435986	0.504142
TCGA-DD-AADR	C	0.305111	0.624706	0.749325	0.643415	0.695731	0.728489	0.3792	0.733387	0.419119	0.711599	0.675631	0.477233	0.45795	0.852044	0.572145	0.69723	0.388719	0.704839	0.515916	0.535092	0.575279	0.548718	0.555609
TCGA-UB-AA0V	B	0.341837	0.442293	0.640491	0.636394	0.655785	0.728163	0.468125	0.708183	0.469904	0.759978	0.707944	0.50406	0.513479	0.887622	0.538681	0.722009	0.390452	0.735423	0.673348	0.597189	0.619551	0.498207	0.584386
TCGA-LG-A9QC	B	0.25262	0.433183	0.560404	0.552676	0.711322	0.801646	0.431721	0.746468	0.375803	0.680193	0.485751	0.416067	0.337212	0.799396	0.469084	0.607631	0.240082	0.724854	0.457878	0.591293	0.532977	0.431265	0.493576
TCGA-DD-A119	A	0.311771	0.515698	0.666647	0.656318	0.713058	0.779771	0.434994	0.697582	0.359485	0.718092	0.685004	0.519412	0.484988	0.861988	0.602163	0.704432	0.401932	0.717502	0.564283	0.584489	0.574351	0.466801	0.455992
TCGA-DD-AADF	A	0.399689	0.556587	0.706892	0.579256	0.680068	0.74192	0.405395	0.687079	0.444551	0.698375	0.659199	0.494256	0.416399	0.846995	0.504097	0.706999	0.422745	0.742015	0.506295	0.51418	0.486784	0.451169	0.492164
TCGA-G3-AAV3	B	0.453579	0.577156	0.822569	0.669855	0.722608	0.732366	0.37725	0.765319	0.565527	0.722565	0.765604	0.478488	0.448396	0.849104	0.547203	0.704858	0.304546	0.76981	0.640245	0.654242	0.613181	0.458909	0.583172
TCGA-CC-A5UC	C	0.335071	0.660805	0.674921	0.66618	0.70302	0.747136	0.375406	0.728487	0.446799	0.770463	0.725781	0.490366	0.513526	0.836102	0.538962	0.679047	0.384	0.756495	0.595046	0.595454	0.551316	0.458085	0.529685
TCGA-DD-AADQ	B	0.306326	0.523461	0.717892	0.645005	0.715993	0.695852	0.321681	0.713058	0.417782	0.70162	0.671569	0.39452	0.447229	0.83519	0.51799	0.707017	0.548179	0.78025	0.497438	0.52525	0.569327	0.471974	0.501577
TCGA-DD-A4NB	B	0.284589	0.494729	0.728794	0.687386	0.706404	0.792228	0.494697	0.638618	0.451277	0.707551	0.742275	0.499951	0.544198	0.866949	0.592725	0.722296	0.429645	0.804626	0.663379	0.608967	0.603747	0.458989	0.53244
TCGA-CC-A9FS	B	0.301014	0.525094	0.616415	0.653165	0.682623	0.714258	0.369916	0.693409	0.393545	0.699016	0.55839	0.50185	0.407971	0.818731	0.519545	0.700814	0.444641	0.712432	0.505767	0.56519	0.578844	0.491071	0.503585
TCGA-BC-A10R	B	0.249644	0.364906	0.537188	0.629037	0.684815	0.821866	0.345273	0.611858	0.403527	0.689803	0.625135	0.501225	0.415193	0.862078	0.539604	0.69509	0.473847	0.76634	0.561026	0.571966	0.561361	0.487427	0.447871
TCGA-DD-A1EL	B	0.276866	0.5791	0.622047	0.680297	0.710996	0.661709	0.361419	0.747843	0.494881	0.736514	0.566581	0.439779	0.437869	0.805389	0.593166	0.590035	0.276574	0.783721	0.630853	0.595315	0.540455	0.386098	0.505496
TCGA-DD-A3A9	B	0.381086	0.463061	0.747673	0.593291	0.736736	0.818427	0.353308	0.68429	0.439436	0.710796	0.783947	0.507936	0.484211	0.862186	0.502342	0.680872	0.466036	0.740197	0.539514	0.596582	0.599656	0.396135	0.470324
TCGA-DD-AADN	A	0.531592	0.697231	0.903431	0.694856	0.750884	0.749001	0.366044	0.745364	0.569969	0.735038	0.857701	0.557765	0.562363	0.860406	0.56052	0.658579	0.4357	0.734969	0.641993	0.608622	0.55787	0.538262	0.495126
TCGA-G3-A3CH	C	0.365687	0.526132	0.688668	0.674465	0.700843	0.787401	0.393292	0.701631	0.446074	0.689264	0.713253	0.515946	0.503211	0.777289	0.549715	0.748703	0.447987	0.766427	0.568728	0.602935	0.581853	0.549081	0.521949
TCGA-DD-AACV	A	0.236305	0.521884	0.51184	0.504721	0.6295	0.742561	0.373031	0.688961	0.32376	0.651087	0.552768	0.481557	0.265154	0.80866	0.512312	0.698746	0.36384	0.691911	0.515002	0.491239	0.51272	0.496869	0.487186
TCGA-DD-A3A7	A	0.338939	0.59045	0.676408	0.590223	0.757923	0.809266	0.372586	0.702205	0.295926	0.682198	0.735925	0.457776	0.446771	0.853415	0.473531	0.644194	0.497383	0.723094	0.429819	0.566846	0.513695	0.443767	0.423932
TCGA-UB-A7MC	B	0.279964	0.565153	0.513711	0.507007	0.659986	0.714828	0.439635	0.669831	0.330697	0.708838	0.506694	0.379546	0.383729	0.785708	0.500528	0.661208	0.295197	0.681654	0.431793	0.573578	0.52176	0.467688	0.556633
TCGA-DD-A39X	B	0.356952	0.462283	0.680644	0.64371	0.690821	0.791967	0.380721	0.675248	0.376968	0.674699	0.718274	0.562324	0.506614	0.879176	0.530719	0.689573	0.359503	0.747347	0.570839	0.577378	0.582553	0.516131	0.388363
TCGA-DD-AADM	A	0.344552	0.563819	0.68907	0.685171	0.713294	0.76695	0.376624	0.718533	0.332795	0.714693	0.706575	0.487626	0.478456	0.833952	0.555629	0.717681	0.455269	0.742094	0.545697	0.570123	0.552845	0.534995	0.465598
TCGA-ED-A7XO	A	0.389555	0.633027	0.677742	0.639997	0.671355	0.789147	0.514339	0.668522	0.463926	0.736904	0.814094	0.531189	0.526778	0.895306	0.553453	0.763129	0.437022	0.744633	0.716052	0.605629	0.584924	0.482014	0.55067
TCGA-G3-A7M8	A	0.288592	0.327767	0.51204	0.679531	0.7045	0.782797	0.479766	0.725405	0.382554	0.770185	0.638207	0.526702	0.452866	0.872382	0.496912	0.702887	0.417728	0.784491	0.604365	0.600739	0.555347	0.515596	0.507113
TCGA-2Y-A9HA	B	0.270579	0.495488	0.537498	0.591375	0.696104	0.770233	0.33998	0.707539	0.298554	0.704546	0.619391	0.432232	0.417636	0.839224	0.498625	0.677345	0.280104	0.696306	0.50186	0.556962	0.519177	0.454046	0.451541
TCGA-DD-AACJ	A	0.284913	0.356301	0.60552	0.617808	0.68998	0.775303	0.39427	0.728997	0.376478	0.728968	0.627859	0.428105	0.41265	0.797531	0.52	0.619476	0.414022	0.687578	0.499135	0.567903	0.509261	0.503744	0.3847
TCGA-DD-A3A5	A	0.307407	0.525858	0.676205	0.52478	0.661668	0.756556	0.418226	0.684288	0.307677	0.643582	0.686678	0.402749	0.359831	0.869982	0.499181	0.725996	0.374714	0.695927	0.5524	0.515043	0.552631	0.500132	0.426105
TCGA-K7-A5RG	B	0.61067	0.748015	0.871573	0.746461	0.701849	0.763909	0.42673	0.708364	0.703254	0.745571	0.895763	0.593639	0.523783	0.925617	0.603979	0.798316	0.483595	0.78891	0.704644	0.686888	0.67903	0.468216	0.540094
TCGA-BC-4072	B	0.351405	0.669351	0.810386	0.72249	0.698049	0.755098	0.344467	0.727585	0.523912	0.720853	0.771853	0.554587	0.483992	0.823671	0.578863	0.789898	0.432004	0.799204	0.646734	0.625266	0.621468	0.54159	0.527856
TCGA-ED-A7PY	B	0.319186	0.51	0.635478	0.607591	0.657679	0.681683	0.347707	0.658396	0.384497	0.690382	0.560816	0.495505	0.329612	0.771214	0.474409	0.642483	0.404259	0.710053	0.380048	0.541506	0.523601	0.422683	0.480529
TCGA-DD-AAEB	A	0.286246	0.425538	0.712992	0.55337	0.734284	0.766683	0.528311	0.734099	0.40543	0.710822	0.622377	0.440459	0.465126	0.786937	0.528514	0.643082	0.374775	0.721942	0.502126	0.579448	0.579903	0.412802	0.490774
TCGA-FV-A2QR	B	0.258215	0.50544	0.567609	0.624147	0.678974	0.803596	0.315405	0.641012	0.404075	0.693957	0.626922	0.466382	0.417373	0.886831	0.551027	0.752159	0.481382	0.774264	0.505121	0.586431	0.590073	0.500511	0.503199
TCGA-CC-A7IF	A	0.298967	0.438707	0.57038	0.574808	0.66959	0.799325	0.341611	0.686184	0.27465	0.692159	0.526573	0.490156	0.369421	0.719436	0.509654	0.707429	0.365812	0.692112	0.404456	0.509811	0.508555	0.526172	0.443598
TCGA-GJ-A9DB	B	0.249399	0.506932	0.533347	0.666388	0.711349	0.788681	0.440963	0.698862	0.43449	0.740531	0.690356	0.504771	0.463655	0.868207	0.527943	0.749266	0.391438	0.770167	0.618233	0.565673	0.566286	0.505931	0.451878
TCGA-CC-A8HV	C	0.289155	0.522631	0.547374	0.607331	0.672366	0.727269	0.326703	0.648271	0.358382	0.714811	0.649702	0.434034	0.401787	0.827875	0.467593	0.669657	0.502285	0.724965	0.380799	0.513513	0.532647	0.479796	0.463262
TCGA-BC-A110	B	0.397907	0.602437	0.740784	0.663047	0.676866	0.789027	0.535798	0.735227	0.490736	0.798066	0.896279	0.649826	0.612817	0.924734	0.605147	0.760467	0.631015	0.788377	0.777576	0.644854	0.677845	0.5399	0.576483
TCGA-DD-AAVS	B	0.317777	0.589913	0.688419	0.638422	0.645695	0.706737	0.331409	0.717416	0.399763	0.714955	0.616076	0.504279	0.418845	0.851831	0.533167	0.721416	0.394149	0.744377	0.478346	0.54404	0.537213	0.456867	0.517874
TCGA-2V-A95S	B	0.50793	0.780508	0.920238	0.736612	0.745412	0.709107	0.442862	0.709087	0.619167	0.72518	0.868151	0.539387	0.514856	0.873545	0.606384	0.770474	0.514478	0.804783	0.665747	0.663631	0.605486	0.616907	0.546112
TCGA-4R-AA8I	B	0.284742	0.544257	0.587967	0.627019	0.705275	0.748287	0.409936	0.7454	0.41312	0.716387	0.676012	0.462407	0.432081	0.7967	0.480942	0.735446	0.424059	0.747985	0.535359	0.563816	0.544402	0.485793	0.543398
TCGA-G3-A6UC	B	0.286219	0.334751	0.580033	0.540319	0.672377	0.722345	0.418932	0.671616	0.399667	0.714658	0.487013	0.382758	0.358141	0.737098	0.509518	0.684957	0.231261	0.682865	0.49414	0.558046	0.516443	0.465813	0.469872
TCGA-5R-AA1D	B	0.379174	0.473869	0.731995	0.670996	0.725224	0.745376	0.355548	0.726305	0.467173	0.703439	0.781126	0.572146	0.547524	0.865188	0.627342	0.747332	0.502157	0.795036	0.684675	0.637323	0.627979	0.434198	0.546789
TCGA-DD-AAE0	B	0.344593	0.597324	0.662909	0.608671	0.688445	0.762176	0.303898	0.705378	0.363562	0.669783	0.64185	0.456114	0.462072	0.850942	0.496662	0.710067	0.25402	0.749835	0.467319	0.614066	0.53557	0.453872	0.45955
TCGA-DD-A4NR	B	0.40337	0.741846	0.87753	0.747021	0.715035	0.70035	0.407239	0.759756	0.571668	0.763054	0.92892	0.596215	0.535634	0.888413	0.571495	0.771719	0.464701	0.812425	0.719739	0.699332	0.653251	0.486742	0.490438
TCGA-DD-A3A6	B	0.409407	0.425066	0.806517	0.654247	0.723003	0.779885	0.463372	0.719326	0.477202	0.696431	0.72745	0.601592	0.706082	0.81794	0.623654	0.667348	0.355593	0.761941	0.542496	0.64758	0.598584	0.427185	0.527354
TCGA-DD-A73G	A	0.355191	0.443034	0.680049	0.602717	0.697337	0.779122	0.381808	0.697831	0.377548	0.673655	0.754834	0.538709	0.61718	0.804774	0.493717	0.629599	0.437957	0.761482	0.580625	0.61337	0.572036	0.421527	0.429867
TCGA-DD-AAVV	A	0.471085	0.642807	0.735569	0.715495	0.732593	0.7519	0.419874	0.705531	0.518139	0.717546	0.815099	0.562101	0.543731	0.866603	0.587949	0.746481	0.500769	0.800869	0.665936	0.660998	0.621508	0.480727	0.536746
TCGA-G3-AAV7	C	0.304651	0.697864	0.52706	0.684466	0.718751	0.762223	0.346147	0.710114	0.438596	0.779235	0.730255	0.519144	0.491031	0.861351	0.558228	0.701845	0.39924	0.776215	0.640543	0.658207	0.57776	0.448626	0.643993
TCGA-BC-A10W	C	0.292373	0.659268	0.566379	0.691334	0.676618	0.749149	0.364648	0.688096	0.448574	0.77779	0.762241	0.522651	0.464253	0.824744	0.59206	0.682122	0.366919	0.746782	0.608284	0.629293	0.555168	0.515292	0.624688
TCGA-DD-AAC9	B	0.499345	0.532056	0.747565	0.709571	0.717515	0.779181	0.393571	0.714677	0.490709	0.745971	0.791349	0.551718	0.503089	0.860273	0.581462	0.758785	0.492556	0.794723	0.64532	0.609594	0.607368	0.473528	0.484236
TCGA-DD-A39Z	A	0.275804	0.513783	0.64597	0.573817	0.69373	0.764221	0.407461	0.694154	0.337241	0.69357	0.525535	0.35782	0.375375	0.792824	0.490407	0.678424	0.441175	0.741979	0.447248	0.5391	0.510879	0.440469	0.491061
TCGA-2Y-A9H2	C	0.326194	0.558556	0.617037	0.694438	0.663714	0.732586	0.27195	0.665863	0.456057	0.709912	0.669133	0.476692	0.405179	0.815123	0.508729	0.669532	0.307935	0.717896	0.504104	0.563306	0.563401	0.5921	0.359469
TCGA-DD-AAVX	B	0.403284	0.484594	0.740395	0.680981	0.702772	0.728776	0.385224	0.739168	0.486946	0.724466	0.749806	0.484424	0.448717	0.843724	0.521364	0.707882	0.420071	0.7348	0.56492	0.602396	0.597767	0.53709	0.513423
TCGA-ZP-A9CZ	C	0.43505	0.680352	0.727029	0.648684	0.707041	0.735463	0.38857	0.715484	0.495957	0.75102	0.804301	0.573575	0.505471	0.826265	0.562112	0.757308	0.473933	0.747285	0.602174	0.632226	0.582746	0.478033	0.560019
TCGA-FV-A4ZP	A	0.384018	0.583936	0.771083	0.659554	0.66938	0.796414	0.393689	0.699975	0.457162	0.65623	0.859773	0.6307	0.544013	0.883128	0.537446	0.630621	0.52645	0.763307	0.633552	0.653752	0.546162	0.503229	0.41228
TCGA-EP-A2KC	B	0.277176	0.492618	0.596133	0.657253	0.712266	0.730009	0.3506	0.749119	0.408664	0.711341	0.584476	0.401604	0.413838	0.828455	0.52172	0.686486	0.302413	0.756162	0.513299	0.581927	0.561303	0.438098	0.53913
TCGA-G3-A7M9	C	0.284335	0.600177	0.569375	0.555523	0.697226	0.73897	0.340677	0.670219	0.33715	0.74032	0.650265	0.447772	0.471084	0.804043	0.51643	0.633993	0.394575	0.704677	0.463549	0.554448	0.49644	0.402231	0.508259
TCGA-RC-A6M3	B	0.293923	0.634664	0.675014	0.658328	0.710619	0.792598	0.380799	0.667351	0.369578	0.716094	0.579295	0.506852	0.479907	0.818692	0.542966	0.662132	0.330955	0.731426	0.540574	0.554722	0.529313	0.493914	0.636086
TCGA-RC-A7SB	B	0.252773	0.413261	0.58854	0.601778	0.696207	0.774598	0.36268	0.706796	0.396837	0.724432	0.724785	0.474513	0.412859	0.850249	0.506234	0.727846	0.402032	0.717978	0.553197	0.527642	0.531054	0.519584	0.495536
TCGA-EP-A2KA	C	0.386769	0.725331	0.813959	0.736588	0.694343	0.773744	0.483696	0.718201	0.511449	0.720567	0.789722	0.544341	0.502325	0.853652	0.584443	0.725463	0.517383	0.749616	0.637861	0.622594	0.603335	0.548595	0.581952
TCGA-ED-A459	B	0.329874	0.585822	0.506442	0.711477	0.703404	0.696695	0.396781	0.681255	0.425389	0.71766	0.772457	0.512765	0.487226	0.851717	0.513697	0.696932	0.454572	0.769535	0.573469	0.588268	0.581394	0.552899	0.533418
TCGA-DD-A4NJ	C	0.294702	0.657472	0.602635	0.700673	0.699815	0.73299	0.433608	0.696269	0.50692	0.745912	0.769914	0.532551	0.495504	0.844584	0.552299	0.748575	0.391733	0.758815	0.666741	0.601941	0.57812	0.492131	0.566868
TCGA-DD-AAD3	B	0.344677	0.558844	0.656276	0.672195	0.69662	0.790791	0.446757	0.700274	0.4454	0.710618	0.706005	0.503564	0.510484	0.874838	0.554364	0.778264	0.45623	0.788466	0.581065	0.614897	0.609361	0.472241	0.510402
TCGA-G3-A7M5	A	0.284003	0.40349	0.706336	0.584095	0.661903	0.75662	0.447482	0.662601	0.391912	0.67014	0.697592	0.530521	0.416706	0.782695	0.4818	0.709491	0.480863	0.714188	0.490952	0.558798	0.567378	0.508266	0.405711
TCGA-ZS-A9CG	C	0.28653	0.285311	0.613312	0.576529	0.711718	0.741832	0.4997	0.710763	0.379043	0.721212	0.594891	0.40785	0.557117	0.821171	0.469158	0.647842	0.363995	0.763856	0.526324	0.566022	0.56676	0.463087	0.496772
TCGA-BC-A10Z	B	0.281243	0.455755	0.499189	0.55507	0.683666	0.668647	0.343931	0.673008	0.347006	0.693847	0.493745	0.475098	0.353302	0.837831	0.42419	0.693695	0.478358	0.71838	0.470151	0.476116	0.497207	0.517553	0.464675
TCGA-DD-A39Y	A	0.231569	0.59248	0.584459	0.634222	0.71228	0.770424	0.302794	0.732442	0.365641	0.764198	0.601795	0.45339	0.421458	0.836236	0.56477	0.66867	0.345457	0.73438	0.538193	0.540017	0.543281	0.514959	0.501801
TCGA-DD-AAEE	B	0.265706	0.481521	0.604492	0.570159	0.706774	0.763203	0.33254	0.708632	0.285543	0.730765	0.569265	0.414738	0.315613	0.844445	0.496659	0.68179	0.33398	0.746855	0.452432	0.534746	0.521082	0.456708	0.51933
TCGA-CC-A9FV	B	0.428715	0.446476	0.795062	0.678073	0.731014	0.738396	0.487646	0.773518	0.615054	0.787716	0.898101	0.655542	0.736926	0.874003	0.607096	0.697024	0.338813	0.81779	0.75029	0.719002	0.622012	0.405151	0.580752
TCGA-BC-A3KF	C	0.283448	0.438244	0.583301	0.555389	0.687107	0.728819	0.366865	0.705412	0.352962	0.683202	0.599507	0.482519	0.430855	0.859457	0.497715	0.712777	0.413822	0.729418	0.538718	0.525063	0.523582	0.497361	0.516143
TCGA-ZP-A9D4	B	0.297991	0.44433	0.534124	0.610345	0.669556	0.714873	0.376251	0.695961	0.311374	0.714273	0.524654	0.427261	0.32691	0.857253	0.49611	0.669366	0.383657	0.6875	0.504103	0.595603	0.525607	0.425273	0.464698
TCGA-DD-A3A1	A	0.288827	0.587067	0.731474	0.707461	0.716674	0.749244	0.394888	0.699018	0.488006	0.73299	0.828703	0.492647	0.467699	0.846629	0.562922	0.733324	0.456934	0.775777	0.615084	0.587029	0.544859	0.508534	0.442639
TCGA-BC-A10U	B	0.254892	0.469974	0.581598	0.677946	0.704155	0.774667	0.385625	0.670761	0.387828	0.75031	0.625872	0.397022	0.429297	0.85512	0.501095	0.674411	0.38545	0.770123	0.520397	0.523078	0.549112	0.442139	0.497934
TCGA-DD-AAEK	B	0.505806	0.644764	0.789824	0.667929	0.711179	0.772843	0.396855	0.739214	0.561866	0.70625	0.798024	0.535745	0.444823	0.868526	0.537919	0.729558	0.329147	0.763478	0.613085	0.664925	0.646166	0.471904	0.565949
TCGA-DD-AADI	B	0.505537	0.632516	0.830389	0.70103	0.662848	0.742162	0.430411	0.725765	0.530346	0.720458	0.773927	0.537023	0.556945	0.902585	0.564214	0.747869	0.399765	0.767406	0.616628	0.660496	0.625847	0.404113	0.502573
TCGA-DD-A4NI	B	0.405407	0.528841	0.737325	0.639091	0.669538	0.756785	0.477278	0.737867	0.517049	0.731981	0.738047	0.527799	0.489256	0.871969	0.5383	0.764715	0.395708	0.745666	0.663749	0.633087	0.611985	0.484462	0.5145
TCGA-CC-A3M9	B	0.491984	0.745022	0.889871	0.704666	0.729359	0.774049	0.433685	0.787135	0.655341	0.703497	1	0.688885	0.617296	0.812568	0.701532	0.767838	0.388528	0.823381	0.873867	0.770782	0.662888	0.459286	0.642358
TCGA-DD-AAE3	A	0.284018	0.356703	0.646975	0.647872	0.695056	0.792372	0.527696	0.764188	0.435526	0.715656	0.691817	0.514827	0.476103	0.85291	0.538901	0.665157	0.387543	0.7452	0.530495	0.605885	0.562165	0.475983	0.438016
TCGA-G3-AAV1	B	0.25461	0.526822	0.578796	0.66306	0.698321	0.770618	0.435009	0.713355	0.387409	0.743504	0.625507	0.421706	0.392768	0.8294	0.527711	0.688768	0.29471	0.724527	0.547189	0.567677	0.519132	0.490519	0.532084
TCGA-DD-AAEA	B	0.3538	0.633037	0.754183	0.670843	0.712339	0.755639	0.412045	0.75935	0.442307	0.716758	0.692833	0.479003	0.483748	0.819807	0.532588	0.681016	0.388519	0.709138	0.509562	0.570576	0.600343	0.492471	0.503267
TCGA-DD-AAE9	B	0.273982	0.394251	0.604104	0.593159	0.718926	0.690473	0.379953	0.716251	0.336807	0.696564	0.506688	0.384736	0.433178	0.832906	0.529187	0.548285	0.325069	0.688298	0.465784	0.526072	0.554	0.457192	0.504097
TCGA-G3-A25X	A	0.376172	0.681364	0.797673	0.703117	0.705059	0.7878	0.392905	0.712953	0.484426	0.719104	0.865223	0.638771	0.579744	0.85026	0.607007	0.765388	0.4132	0.775779	0.626115	0.691015	0.602959	0.549442	0.622959
TCGA-FV-A495	A	0.47062	0.615487	0.77572	0.647231	0.698318	0.789143	0.396494	0.723896	0.480316	0.725842	0.830297	0.567412	0.594844	0.885967	0.566751	0.693893	0.429866	0.762353	0.670575	0.6061	0.6	0.425662	0.540351
TCGA-DD-AADK	B	0.497265	0.560268	0.696121	0.68133	0.708967	0.810611	0.316564	0.683278	0.479016	0.718456	0.737584	0.566971	0.455116	0.848617	0.585005	0.745432	0.442758	0.77432	0.573493	0.60857	0.624802	0.474608	0.437885
TCGA-2Y-A9H5	B	0.377481	0.544728	0.622652	0.622456	0.675558	0.74286	0.319748	0.667079	0.39641	0.710906	0.662751	0.467141	0.493368	0.830261	0.528181	0.738211	0.427301	0.76304	0.510179	0.581362	0.582383	0.446191	0.501123
TCGA-BC-A10Q	B	0.268575	0.521373	0.587459	0.621032	0.661832	0.725689	0.400607	0.6443	0.404618	0.69653	0.633964	0.475428	0.414373	0.815588	0.528143	0.72202	0.264436	0.725922	0.489827	0.514624	0.52904	0.501935	0.460217
TCGA-DD-AACS	C	0.252934	0.542906	0.517166	0.598932	0.715047	0.695965	0.392089	0.640804	0.29955	0.724173	0.552107	0.455613	0.378456	0.824491	0.552681	0.715213	0.444217	0.690565	0.471152	0.515584	0.554374	0.501697	0.49337
TCGA-ED-A7XP	B	0.274385	0.573027	0.626316	0.677379	0.720005	0.776473	0.357117	0.708718	0.449046	0.732541	0.6576	0.465476	0.463381	0.896398	0.531246	0.710824	0.430579	0.78466	0.562063	0.599422	0.580749	0.477912	0.521718
TCGA-XR-A8TF	C	0.301983	0.532998	0.610082	0.519854	0.630922	0.715268	0.458609	0.664057	0.411966	0.704067	0.553764	0.469207	0.408824	0.801125	0.496654	0.637249	0.366713	0.687364	0.478603	0.546255	0.519141	0.471531	0.526392
TCGA-2Y-A9H9	A	0.295788	0.488254	0.616669	0.617957	0.682451	0.790243	0.441642	0.680675	0.43944	0.700721	0.688333	0.505135	0.460452	0.84528	0.504509	0.708955	0.447114	0.760786	0.54417	0.561445	0.557853	0.440239	0.42826
TCGA-CC-A3MA	B	0.299395	0.541677	0.570094	0.608159	0.646455	0.743103	0.335167	0.686452	0.357036	0.705666	0.571451	0.393519	0.418539	0.795753	0.522404	0.700691	0.279919	0.738658	0.501938	0.58026	0.550805	0.429905	0.538045
TCGA-DD-AAVU	A	0.290421	0.376378	0.630678	0.60759	0.692151	0.773779	0.401914	0.723294	0.379017	0.716815	0.539064	0.49131	0.434969	0.77976	0.527544	0.634726	0.408693	0.71655	0.526172	0.538489	0.521813	0.487781	0.437263
TCGA-FV-A3R2	B	0.286343	0.492808	0.594727	0.648707	0.719713	0.791777	0.423935	0.677673	0.369556	0.723127	0.572238	0.417001	0.357697	0.879952	0.500216	0.762037	0.458924	0.716083	0.480996	0.566233	0.545177	0.467164	0.520079
TCGA-XR-A8TG	B	0.293414	0.682568	0.57184	0.659221	0.713002	0.71918	0.526382	0.673847	0.388618	0.741488	0.654287	0.467179	0.568301	0.862482	0.536932	0.762433	0.459351	0.775751	0.537077	0.56774	0.56199	0.513026	0.581294
TCGA-G3-AAV6	A	0.224142	0.598305	0.595925	0.551865	0.653322	0.645484	0.324256	0.703536	0.325656	0.65742	0.554358	0.404702	0.48049	0.843114	0.477157	0.598409	0.355503	0.699139	0.470235	0.555097	0.513127	0.43107	0.553322
TCGA-2Y-A9GY	B	0.473544	0.690291	0.848561	0.706812	0.727957	0.703362	0.366256	0.766747	0.60254	0.757188	0.902714	0.569831	0.563791	0.889327	0.581111	0.65439	0.374936	0.784059	0.735468	0.651814	0.571978	0.525203	0.545797
TCGA-ZP-A9D1	B	0.36737	0.518788	0.682195	0.676807	0.692753	0.758821	0.418472	0.735471	0.424972	0.704395	0.719909	0.494527	0.452539	0.854727	0.561928	0.73367	0.592327	0.765039	0.586722	0.581793	0.595826	0.45224	0.470292
TCGA-K7-A5RF	B	0.458498	0.547186	0.73035	0.617891	0.702231	0.73851	0.535679	0.710734	0.555047	0.779755	0.837192	0.594075	0.582446	0.907202	0.568363	0.780371	0.529782	0.770203	0.742525	0.623427	0.637449	0.507262	0.567455
TCGA-5R-AAAM	B	0.380972	0.499305	0.714767	0.673513	0.693495	0.774305	0.498821	0.721521	0.501365	0.730396	0.773081	0.569063	0.584958	0.915764	0.576414	0.762959	0.463118	0.777013	0.733121	0.651407	0.611747	0.506774	0.533738
TCGA-UB-AA0U	C	0.338632	0.631928	0.60152	0.681246	0.687348	0.75203	0.365879	0.704251	0.463788	0.733117	0.742947	0.519171	0.520112	0.873569	0.57094	0.755958	0.394855	0.762093	0.638816	0.616445	0.574124	0.480819	0.575234
TCGA-DD-AAVW	B	0.361034	0.57924	0.679963	0.679226	0.69914	0.792539	0.404773	0.687695	0.489687	0.698272	0.710878	0.512363	0.496357	0.870338	0.567893	0.779718	0.447713	0.760596	0.610736	0.623726	0.615722	0.493885	0.490439
TCGA-G3-A7M7	B	0.275235	0.347102	0.618872	0.589244	0.672761	0.787069	0.379878	0.653676	0.287807	0.714651	0.541775	0.417952	0.434136	0.851719	0.537878	0.679435	0.521506	0.733963	0.508896	0.525685	0.531865	0.503738	0.405523
TCGA-3K-AAZ8	A	0.335288	0.505886	0.714479	0.592865	0.668817	0.763708	0.478337	0.696358	0.458578	0.702138	0.648319	0.404665	0.437494	0.799207	0.502787	0.684807	0.288955	0.691568	0.506156	0.582168	0.567959	0.432927	0.463231
TCGA-DD-A4NA	B	0.300448	0.521221	0.590247	0.676143	0.686398	0.803788	0.330934	0.689138	0.532919	0.674507	0.693238	0.515589	0.390766	0.829711	0.519882	0.768195	0.456071	0.778183	0.649958	0.574637	0.541049	0.460742	0.502029
TCGA-UB-A7ME	B	0.494498	0.616069	0.785243	0.660112	0.699524	0.784724	0.410592	0.692759	0.513589	0.673165	0.782069	0.502106	0.477478	0.847025	0.569326	0.740086	0.356021	0.722702	0.571946	0.649053	0.594099	0.441668	0.444803
TCGA-RC-A7SF	B	0.300879	0.542226	0.692292	0.61943	0.677	0.716111	0.419314	0.70502	0.411724	0.689968	0.649557	0.390883	0.431879	0.844941	0.533777	0.688633	0.479151	0.763885	0.517136	0.520834	0.565067	0.50524	0.462655
TCGA-HP-A5MZ	B	0.395369	0.60797	0.755284	0.726152	0.701201	0.78655	0.43131	0.743983	0.494158	0.734349	0.872774	0.572949	0.56147	0.874286	0.610298	0.771045	0.488286	0.7925	0.690232	0.654455	0.658147	0.482016	0.498964
TCGA-UB-A7MA	C	0.24515	0.574826	0.590151	0.597686	0.737062	0.768344	0.408573	0.649053	0.389362	0.649897	0.584052	0.457318	0.344091	0.818491	0.563875	0.700152	0.395002	0.749524	0.448789	0.538538	0.514718	0.494938	0.552532
TCGA-NI-A8LF	A	0.278229	0.387341	0.604145	0.584124	0.688181	0.759665	0.51813	0.754336	0.334745	0.729591	0.622256	0.502189	0.424621	0.836273	0.523249	0.686635	0.305929	0.759322	0.493342	0.571266	0.570818	0.489122	0.523662
TCGA-WQ-AB4B	B	0.271281	0.550737	0.652698	0.66824	0.723825	0.7639	0.451061	0.724038	0.422039	0.706621	0.710043	0.509961	0.493125	0.869877	0.561835	0.695705	0.438077	0.791043	0.535788	0.580903	0.567107	0.474439	0.486089
TCGA-T1-A6J8	B	0.297442	0.256119	0.583308	0.632591	0.687119	0.805175	0.347151	0.657537	0.388496	0.769603	0.615775	0.481153	0.428548	0.893868	0.515359	0.723225	0.461771	0.778353	0.57208	0.554704	0.566691	0.488577	0.373654
TCGA-CC-A123	A	0.338027	0.547785	0.655776	0.669426	0.699528	0.710199	0.406945	0.72821	0.396836	0.671034	0.697157	0.531922	0.532258	0.852374	0.503899	0.650856	0.483638	0.761778	0.543511	0.557318	0.560004	0.405761	0.509862
TCGA-DD-AAVY	B	0.321527	0.322294	0.587495	0.54652	0.652557	0.732394	0.395589	0.682621	0.380939	0.706441	0.509031	0.394592	0.325018	0.768899	0.528118	0.688251	0.3431	0.67317	0.521781	0.550723	0.524557	0.419422	0.463767
TCGA-ED-A7PX	B	0.330727	0.50612	0.603526	0.680449	0.702636	0.786706	0.301082	0.678959	0.434591	0.687829	0.651432	0.461845	0.440836	0.83135	0.536386	0.740848	0.312062	0.779775	0.509105	0.617788	0.553834	0.434783	0.493638
TCGA-BC-A69I	A	0.301982	0.429995	0.667322	0.633767	0.70505	0.772279	0.535079	0.730743	0.413978	0.714343	0.725813	0.491099	0.551107	0.84067	0.538942	0.709012	0.370744	0.731338	0.549307	0.62498	0.590847	0.497622	0.480796
TCGA-DD-A4NH	C	0.304473	0.616566	0.624161	0.741371	0.748022	0.784665	0.311828	0.701496	0.468389	0.737045	0.821197	0.578275	0.512083	0.835195	0.547538	0.722651	0.678837	0.813788	0.599565	0.658437	0.612234	0.424319	0.607054
TCGA-DD-A11D	B	0.300793	0.42614	0.588756	0.574898	0.686291	0.746924	0.446169	0.720904	0.40173	0.709273	0.609184	0.494413	0.407024	0.87138	0.478597	0.747031	0.45117	0.757031	0.550135	0.56871	0.544398	0.500419	0.464596
TCGA-DD-A4ND	B	0.331728	0.658538	0.700904	0.699329	0.682287	0.726409	0.474523	0.720793	0.505903	0.742092	0.804091	0.548825	0.545484	0.845358	0.568275	0.773439	0.430963	0.787095	0.690261	0.634567	0.617438	0.466373	0.5532
TCGA-DD-A114	C	0.522042	0.730938	0.758306	0.68575	0.759633	0.77954	0.390768	0.696668	0.588959	0.790175	0.847898	0.54078	0.611842	0.840444	0.588325	0.817672	0.366516	0.800676	0.710482	0.684975	0.640352	0.510389	0.643493
TCGA-2Y-A9H7	C	0.318204	0.542908	0.626046	0.607664	0.682151	0.663147	0.318362	0.691144	0.454552	0.740121	0.606645	0.507166	0.43293	0.78682	0.498788	0.693549	0.436794	0.770406	0.462927	0.559954	0.548931	0.421815	0.547893
TCGA-DD-AACD	A	0.362529	0.50758	0.755692	0.681521	0.72023	0.757005	0.394118	0.74558	0.415651	0.720808	0.770829	0.500194	0.514081	0.82943	0.534668	0.645035	0.456446	0.767305	0.588897	0.583541	0.577682	0.480143	0.487872
TCGA-BC-A10X	B	0.312595	0.554422	0.675848	0.601413	0.704086	0.748449	0.502725	0.71507	0.509463	0.759074	0.783153	0.583221	0.508656	0.901614	0.556745	0.737786	0.514448	0.739738	0.724057	0.62862	0.630502	0.493098	0.607776
TCGA-RC-A6M4	A	0.262736	0.42111	0.549081	0.523718	0.648383	0.751251	0.371267	0.721966	0.285441	0.705021	0.451492	0.368633	0.320186	0.835692	0.462423	0.636157	0.252593	0.689231	0.477407	0.569327	0.50133	0.44098	0.445893
TCGA-UB-A7MF	C	0.440936	0.693851	0.840505	0.698143	0.743573	0.730197	0.340721	0.699129	0.533523	0.692723	0.779539	0.585117	0.650064	0.865326	0.565525	0.740597	0.419127	0.757873	0.661484	0.651475	0.595475	0.517648	0.537553
TCGA-DD-AAE4	A	0.488988	0.675994	0.860161	0.663991	0.705873	0.788048	0.457926	0.767617	0.545498	0.722641	0.830996	0.571593	0.578892	0.857564	0.578571	0.710386	0.459423	0.755877	0.699228	0.615003	0.626327	0.451362	0.531261
TCGA-BC-A112	B	0.336571	0.579911	0.546446	0.668522	0.739892	0.77995	0.327854	0.688329	0.37579	0.723791	0.647099	0.484905	0.478666	0.814524	0.556294	0.711531	0.25314	0.762942	0.546263	0.601601	0.554909	0.547424	0.532213
TCGA-5C-A9VH	B	0.24118	0.496414	0.612906	0.613113	0.712099	0.807086	0.331338	0.670092	0.322387	0.682379	0.629369	0.467357	0.418217	0.849463	0.539031	0.700011	0.354125	0.768697	0.483334	0.565027	0.580638	0.438282	0.492115
TCGA-CC-A7IJ	B	0.365718	0.734791	0.820203	0.676628	0.768165	0.761601	0.33942	0.755584	0.577919	0.737192	0.86088	0.618793	0.502883	0.785712	0.604072	0.711991	0.273466	0.795169	0.71452	0.692543	0.641663	0.505682	0.615383
TCGA-5C-AAPD	A	0.552225	0.676095	0.785624	0.711377	0.705475	0.7725	0.374317	0.726731	0.593259	0.674977	0.850005	0.595469	0.52699	0.874549	0.58932	0.746009	0.367209	0.774938	0.678962	0.696574	0.62625	0.495808	0.513833
TCGA-CC-A7IG	A	0.280511	0.566008	0.59601	0.659087	0.708948	0.750484	0.370615	0.688446	0.364885	0.680018	0.771445	0.488579	0.461328	0.803923	0.507547	0.658014	0.458783	0.75479	0.504493	0.634671	0.545882	0.376291	0.554273
TCGA-2Y-A9H6	B	0.41678	0.494489	0.708208	0.667041	0.70739	0.804193	0.429425	0.70318	0.491845	0.686776	0.775612	0.574029	0.522689	0.887893	0.547093	0.71821	0.446768	0.742333	0.613713	0.604589	0.618695	0.409162	0.428589
TCGA-DD-A1EF	C	0.495881	0.590821	0.680791	0.641827	0.672018	0.716682	0.350159	0.708325	0.474329	0.699571	0.642249	0.46792	0.439877	0.873926	0.498133	0.673144	0.285421	0.649704	0.608473	0.623515	0.561523	0.421505	0.472722
TCGA-ES-A2HS	A	0.291376	0.36367	0.603147	0.56404	0.654923	0.697302	0.409826	0.707387	0.331398	0.678359	0.570588	0.499327	0.478534	0.820826	0.500221	0.644858	0.432703	0.748336	0.514268	0.542137	0.545424	0.504153	0.462356
TCGA-ED-A97K	B	0.335737	0.488712	0.578097	0.683441	0.693113	0.763399	0.261144	0.686621	0.472263	0.745524	0.787795	0.533127	0.528477	0.82148	0.588611	0.735004	0.37112	0.781623	0.610325	0.609155	0.611587	0.593962	0.565028
TCGA-DD-A73F	B	0.38534	0.689028	0.843153	0.680141	0.708936	0.695214	0.382349	0.747902	0.550208	0.73994	0.827974	0.536054	0.516925	0.862163	0.574625	0.769933	0.420874	0.77936	0.634912	0.631025	0.612307	0.530262	0.552781
TCGA-XR-A8TD	B	0.409647	0.68938	0.827008	0.702634	0.705072	0.819276	0.379973	0.745573	0.613375	0.752827	0.928627	0.577288	0.54986	0.885928	0.599169	0.747887	0.453246	0.796914	0.757009	0.673336	0.643477	0.455934	0.501728
TCGA-2Y-A9H4	A	0.320741	0.486512	0.686291	0.587965	0.719869	0.729062	0.367302	0.684431	0.38667	0.702097	0.66034	0.471573	0.43549	0.840045	0.54105	0.742313	0.361597	0.729931	0.509949	0.564595	0.555295	0.484104	0.518508
TCGA-EP-A3RK	B	0.445932	0.706544	0.824879	0.666842	0.72901	0.732317	0.408432	0.826633	0.56053	0.753088	0.881376	0.52633	0.584058	0.860546	0.57841	0.668311	0.320838	0.788402	0.725849	0.682785	0.657754	0.434791	0.61398
TCGA-DD-A73C	B	0.300573	0.370771	0.676757	0.577254	0.627788	0.774658	0.377862	0.715036	0.449134	0.71336	0.598988	0.478148	0.381214	0.831582	0.517421	0.710657	0.440614	0.790972	0.634996	0.574766	0.590464	0.406907	0.529562
TCGA-DD-AAW1	C	0.294696	0.334955	0.574461	0.597883	0.685487	0.733491	0.468876	0.676071	0.379836	0.707471	0.507512	0.372283	0.356522	0.774158	0.478111	0.668944	0.286354	0.693971	0.468002	0.575385	0.528152	0.490873	0.497227
TCGA-CC-5262	B	0.353479	0.631027	0.738296	0.704346	0.743704	0.806701	0.381054	0.747184	0.492943	0.761207	0.833389	0.541839	0.525135	0.875426	0.585741	0.774358	0.592426	0.780004	0.638531	0.63796	0.611969	0.50033	0.519092
TCGA-DD-A1ED	B	0.372346	0.572732	0.703348	0.710264	0.725045	0.749864	0.566974	0.711209	0.505953	0.76818	0.801414	0.540639	0.639196	0.878341	0.528859	0.738062	0.489525	0.784156	0.643237	0.639964	0.648865	0.488287	0.601022
TCGA-DD-AACY	C	0.285628	0.506789	0.65094	0.69853	0.712789	0.800723	0.457891	0.588528	0.4279	0.692231	0.66908	0.478374	0.410512	0.84184	0.500538	0.726114	0.518637	0.789911	0.502462	0.579066	0.55172	0.454883	0.501688
TCGA-CC-A7IH	B	0.273401	0.406813	0.590978	0.501011	0.69814	0.662167	0.462351	0.711558	0.380347	0.695133	0.480114	0.365838	0.444457	0.794647	0.470822	0.677429	0.233293	0.727106	0.438368	0.569175	0.54207	0.473309	0.572927
TCGA-DD-AADA	B	0.46865	0.531246	0.763827	0.672372	0.732689	0.760339	0.396739	0.672987	0.497668	0.707636	0.708264	0.545138	0.473202	0.830912	0.534011	0.713821	0.449056	0.752682	0.524701	0.581915	0.596878	0.409966	0.404976
TCGA-DD-AACA	B	0.298106	0.478686	0.575375	0.541179	0.677673	0.702709	0.431374	0.707069	0.29274	0.722609	0.514418	0.416062	0.301661	0.803284	0.461686	0.659531	0.253716	0.735621	0.469835	0.54525	0.503897	0.448475	0.508316
TCGA-DD-AAEI	B	0.308717	0.572794	0.666386	0.685683	0.680008	0.744654	0.449547	0.727399	0.47839	0.724572	0.761058	0.494537	0.485547	0.861741	0.58167	0.719644	0.408579	0.755286	0.602422	0.593126	0.578837	0.492836	0.530208
TCGA-DD-AACP	C	0.260623	0.590838	0.593693	0.563245	0.668662	0.669515	0.322264	0.733092	0.292149	0.713492	0.560082	0.408025	0.427136	0.831485	0.518829	0.558413	0.289428	0.730379	0.490656	0.573026	0.503399	0.37074	0.584618
TCGA-CC-A9FU	C	0.324032	0.595859	0.648939	0.583292	0.699961	0.66029	0.315384	0.716439	0.424525	0.688286	0.574699	0.418826	0.52091	0.79582	0.510493	0.589931	0.359457	0.615484	0.487212	0.553344	0.489168	0.391636	0.538865
TCGA-DD-A4NL	B	0.319224	0.466542	0.621506	0.683708	0.709313	0.75157	0.456922	0.714032	0.402824	0.729175	0.691299	0.498929	0.470848	0.846939	0.527698	0.74248	0.527919	0.771454	0.525323	0.590798	0.598098	0.487346	0.566959
TCGA-ZS-A9CD	B	0.324414	0.51808	0.630741	0.703664	0.691786	0.78505	0.404376	0.697486	0.411981	0.709808	0.76554	0.524363	0.521287	0.845075	0.551295	0.737853	0.526274	0.77181	0.552806	0.597513	0.564983	0.483335	0.437705
TCGA-DD-AADW	C	0.311132	0.637861	0.53162	0.609762	0.639547	0.752171	0.287685	0.668238	0.383848	0.682872	0.560554	0.423293	0.461741	0.832654	0.49718	0.706172	0.335042	0.752042	0.46622	0.575512	0.536882	0.401132	0.581662
TCGA-RC-A7SK	A	0.260272	0.360296	0.579964	0.622733	0.654428	0.75539	0.348162	0.649537	0.313015	0.71248	0.529508	0.463056	0.324807	0.773265	0.512092	0.6983	0.386598	0.700519	0.448975	0.49722	0.492892	0.502811	0.411512
TCGA-FV-A4ZQ	C	0.473799	0.695468	0.81387	0.713854	0.72302	0.626458	0.4177	0.740129	0.550576	0.712189	0.773186	0.550613	0.526894	0.85715	0.531367	0.675565	0.326574	0.719329	0.661459	0.673403	0.616799	0.479536	0.637399
TCGA-DD-AADJ	C	0.339926	0.54808	0.683501	0.60003	0.712164	0.706129	0.370004	0.698935	0.412533	0.693344	0.666661	0.474126	0.471808	0.872965	0.50116	0.669918	0.503413	0.748051	0.478601	0.587153	0.524498	0.379318	0.510241
TCGA-DD-AACB	A	0.48731	0.586692	0.832674	0.640898	0.748691	0.700147	0.336664	0.754152	0.504589	0.726571	0.753773	0.504944	0.533997	0.849925	0.575497	0.667339	0.30533	0.7455	0.638775	0.686258	0.571635	0.424878	0.552417
TCGA-DD-AAW0	B	0.371213	0.551219	0.70134	0.709521	0.666245	0.788948	0.395001	0.718287	0.465679	0.740936	0.793362	0.565717	0.527552	0.87524	0.577554	0.72818	0.386183	0.752101	0.648314	0.620809	0.637058	0.521931	0.484965
TCGA-ED-A82E	B	0.286625	0.378858	0.5531	0.628791	0.698772	0.752112	0.296623	0.646147	0.373609	0.663674	0.669306	0.412926	0.331191	0.803446	0.511897	0.662815	0.230276	0.754441	0.496349	0.584907	0.518081	0.423054	0.359125
TCGA-G3-A3CK	B	0.381513	0.529635	0.736798	0.688192	0.729388	0.717666	0.448138	0.704732	0.491685	0.723635	0.686481	0.453147	0.400467	0.823049	0.523594	0.682636	0.384891	0.739251	0.581961	0.598153	0.603326	0.43104	0.547004
TCGA-CC-5258	C	0.357148	0.628123	0.637011	0.67644	0.696142	0.739686	0.322002	0.724617	0.415565	0.734066	0.687922	0.48003	0.527809	0.841019	0.529478	0.70331	0.472354	0.762646	0.621335	0.646183	0.571203	0.448773	0.572103
TCGA-CC-A7II	C	0.325198	0.536627	0.554747	0.608778	0.610926	0.773954	0.4487	0.67112	0.252807	0.698088	0.601002	0.449896	0.460203	0.747437	0.508359	0.546461	0.256174	0.708491	0.470247	0.51265	0.513859	0.351326	0.549364
TCGA-MI-A75I	B	0.253599	0.539876	0.60737	0.61626	0.730853	0.788913	0.327781	0.705764	0.332444	0.704382	0.630707	0.380696	0.424451	0.831536	0.48927	0.687702	0.436555	0.728604	0.542527	0.549243	0.546237	0.454305	0.496235
TCGA-DD-AAVQ	C	0.68837	0.752937	0.871033	0.709328	0.690229	0.718105	0.414876	0.745101	0.642615	0.685228	0.843735	0.541997	0.657847	0.899738	0.569232	0.720747	0.374689	0.76794	0.633495	0.671859	0.629764	0.45428	0.555991
TCGA-G3-A25V	B	0.362048	0.570695	0.722387	0.701209	0.696937	0.76338	0.485916	0.721788	0.490646	0.759622	0.819601	0.556351	0.547484	0.884945	0.556205	0.748296	0.471115	0.793315	0.6638	0.624772	0.631964	0.475675	0.528919
TCGA-DD-A39V	A	0.388805	0.549618	0.820543	0.623306	0.690797	0.683507	0.383294	0.786575	0.464305	0.742511	0.838916	0.553024	0.556739	0.820974	0.549965	0.685256	0.303323	0.756624	0.650029	0.659318	0.6155	0.437906	0.519879
TCGA-CC-A8HU	C	0.289269	0.52788	0.49472	0.556075	0.650652	0.732976	0.324929	0.650436	0.266657	0.689497	0.610872	0.490647	0.433621	0.838784	0.533075	0.645678	0.380527	0.686031	0.453353	0.581383	0.526761	0.386813	0.481294
TCGA-DD-A1EC	B	0.472961	0.671949	0.925811	0.732291	0.695379	0.808897	0.421359	0.742492	0.6147	0.71649	0.854143	0.532185	0.541203	0.918191	0.61874	0.718036	0.315085	0.780153	0.720504	0.671568	0.623399	0.527397	0.605386
TCGA-DD-AAD2	B	0.334695	0.630826	0.7126	0.707269	0.69478	0.767433	0.463402	0.704128	0.452287	0.747363	0.777248	0.560563	0.535404	0.840642	0.600569	0.775164	0.483154	0.806984	0.646934	0.629947	0.617662	0.501416	0.531058
TCGA-DD-AAD5	B	0.298285	0.527507	0.5669	0.703476	0.745799	0.769287	0.312979	0.728447	0.367943	0.70187	0.81437	0.600003	0.470566	0.800633	0.582333	0.680318	0.392092	0.786385	0.636371	0.625243	0.505386	0.519732	0.546752
TCGA-EP-A12J	C	0.316142	0.473425	0.588873	0.549469	0.709479	0.705579	0.388233	0.689438	0.440747	0.702906	0.563099	0.408982	0.316277	0.795148	0.462129	0.702164	0.316245	0.700365	0.511747	0.586944	0.528963	0.486351	0.556358
TCGA-DD-AAEG	B	0.260477	0.444622	0.537106	0.578802	0.749536	0.771446	0.325654	0.63395	0.254207	0.677973	0.597671	0.502847	0.378065	0.831193	0.488771	0.695795	0.509626	0.759451	0.424517	0.538532	0.507808	0.48936	0.527478
TCGA-G3-AAV5	A	0.322901	0.518565	0.676021	0.612238	0.722007	0.740935	0.45287	0.700227	0.479702	0.724339	0.609719	0.426469	0.450234	0.809427	0.515132	0.586939	0.305302	0.674657	0.507891	0.528164	0.523906	0.428003	0.500199
TCGA-NI-A4U2	B	0.251284	0.350839	0.569637	0.558827	0.666981	0.779395	0.431526	0.694896	0.399214	0.747099	0.613801	0.409254	0.357577	0.852407	0.5036	0.716534	0.355101	0.770207	0.597952	0.571161	0.594	0.44126	0.490711
TCGA-BC-A8YO	C	0.362235	0.69785	0.74746	0.697878	0.693052	0.752271	0.335137	0.690118	0.545807	0.728101	0.769322	0.522328	0.451858	0.816473	0.558225	0.688717	0.297115	0.716771	0.644423	0.638858	0.582049	0.509037	0.603184
TCGA-DD-A113	A	0.286636	0.62097	0.630149	0.689632	0.729645	0.750799	0.341731	0.662311	0.374882	0.712475	0.715645	0.517766	0.48819	0.834555	0.55459	0.734039	0.444538	0.739332	0.548927	0.585229	0.54155	0.454258	0.534329
TCGA-EP-A2KB	B	0.280472	0.607415	0.601471	0.561601	0.664818	0.661168	0.38795	0.716726	0.423383	0.69496	0.591755	0.482139	0.41354	0.853683	0.492116	0.682551	0.419096	0.650822	0.491948	0.557626	0.515745	0.392109	0.561626
TCGA-CC-A9FW	C	0.331202	0.541699	0.651533	0.565348	0.661778	0.697429	0.319101	0.695967	0.379381	0.717378	0.661536	0.421992	0.541589	0.851945	0.528992	0.583372	0.305029	0.712163	0.532433	0.574352	0.562065	0.37904	0.510905
TCGA-WJ-A86L	C	0.300173	0.501298	0.533976	0.559717	0.69089	0.661631	0.270473	0.645519	0.406172	0.662931	0.657451	0.401624	0.357304	0.859267	0.50895	0.624079	0.429828	0.693513	0.429626	0.521965	0.554897	0.448495	0.461758
TCGA-ED-A66X	B	0.346283	0.604674	0.631836	0.697754	0.661831	0.746218	0.320125	0.733653	0.462592	0.756755	0.77073	0.576922	0.502662	0.880052	0.579774	0.695608	0.413301	0.785471	0.633432	0.64404	0.588492	0.43565	0.487323
TCGA-DD-AAD0	C	0.281191	0.466092	0.557728	0.61443	0.649193	0.729159	0.365236	0.75146	0.29471	0.732947	0.49172	0.407171	0.358939	0.810829	0.475944	0.658538	0.228967	0.64639	0.531373	0.567517	0.541661	0.46391	0.517551
TCGA-DD-AADL	C	0.264378	0.434259	0.528532	0.56965	0.692214	0.755485	0.303347	0.666117	0.34294	0.713133	0.486378	0.45983	0.350805	0.901979	0.517665	0.718649	0.439256	0.723641	0.469354	0.501874	0.515916	0.504779	0.517925
TCGA-DD-A1EG	B	0.40195	0.637578	0.755345	0.724381	0.736412	0.778851	0.369923	0.715399	0.539429	0.748558	0.820507	0.568694	0.554022	0.879055	0.604486	0.765748	0.395466	0.795336	0.662882	0.649225	0.626515	0.471998	0.513307
TCGA-CC-A8HS	C	0.337346	0.592746	0.528509	0.587758	0.643173	0.714817	0.361154	0.677586	0.267807	0.719273	0.527632	0.414584	0.370065	0.820585	0.484622	0.671409	0.425977	0.696163	0.439413	0.52716	0.464754	0.446612	0.583781
TCGA-UB-A7MD	B	0.357729	0.603954	0.64789	0.700789	0.714157	0.784627	0.504936	0.722495	0.473168	0.756131	0.792759	0.506145	0.48419	0.871902	0.557759	0.721566	0.371172	0.765193	0.6529	0.649327	0.600773	0.439675	0.488036
TCGA-G3-A25U	B	0.276994	0.506736	0.56932	0.55406	0.651254	0.735284	0.403751	0.665908	0.414811	0.688752	0.509755	0.446494	0.373727	0.771546	0.47943	0.731302	0.431777	0.727207	0.513827	0.521527	0.538649	0.496929	0.506965
TCGA-ZP-A9D2	B	0.385726	0.572789	0.504233	0.649679	0.731061	0.739433	0.32464	0.653949	0.442778	0.707264	0.589322	0.395721	0.481461	0.848759	0.573474	0.751165	0.319097	0.812396	0.52812	0.601046	0.571537	0.457015	0.582683
TCGA-DD-AADD	C	0.285435	0.580651	0.647008	0.585934	0.651769	0.638692	0.332254	0.757219	0.372452	0.695614	0.568398	0.42457	0.401013	0.831981	0.498163	0.639841	0.272626	0.650884	0.469863	0.557198	0.50979	0.419849	0.512513
TCGA-DD-AADU	B	0.274338	0.390452	0.633141	0.577723	0.691508	0.764737	0.552821	0.694487	0.371612	0.695666	0.55285	0.413439	0.451963	0.815666	0.537799	0.632875	0.288448	0.715225	0.481244	0.624449	0.516666	0.499443	0.415034
TCGA-DD-AAC8	B	0.322266	0.446366	0.629724	0.665238	0.697567	0.66196	0.355293	0.710153	0.438641	0.712587	0.653394	0.458849	0.399841	0.811693	0.558816	0.601755	0.308801	0.769107	0.583378	0.629376	0.554034	0.411289	0.478357
TCGA-BC-A10T	A	0.292814	0.517405	0.653354	0.569692	0.681816	0.789132	0.475357	0.706991	0.35893	0.763379	0.657018	0.526628	0.553369	0.866233	0.576927	0.769453	0.385253	0.735793	0.602046	0.579271	0.567316	0.463149	0.558213
TCGA-DD-AADC	C	0.228116	0.636805	0.565433	0.600068	0.672757	0.699092	0.374355	0.70572	0.325342	0.731032	0.598557	0.449047	0.423341	0.81872	0.51189	0.658267	0.21426	0.733549	0.508329	0.572216	0.530648	0.445372	0.588921
TCGA-DD-AACQ	A	0.291105	0.390626	0.490104	0.627945	0.720556	0.775501	0.346336	0.656925	0.326356	0.711791	0.522269	0.439546	0.323564	0.807746	0.50737	0.676659	0.456692	0.703723	0.369729	0.496087	0.51606	0.537904	0.429511
TCGA-DD-AACU	B	0.32932	0.497604	0.652287	0.639647	0.664529	0.763726	0.386848	0.675358	0.40596	0.711244	0.644877	0.456574	0.455034	0.899215	0.497994	0.733808	0.354104	0.76661	0.524947	0.585693	0.562763	0.499608	0.474478
TCGA-G3-A25Z	B	0.281649	0.478387	0.608903	0.677915	0.736202	0.769341	0.386685	0.684516	0.431087	0.728344	0.700077	0.467179	0.469919	0.872298	0.533156	0.720369	0.448195	0.775226	0.599328	0.561839	0.560876	0.485399	0.507451
TCGA-K7-A6G5	B	0.372334	0.531834	0.725556	0.667662	0.719046	0.770188	0.400764	0.711269	0.476721	0.733062	0.744854	0.537204	0.486302	0.869096	0.540913	0.731454	0.5163	0.772892	0.598784	0.598635	0.584067	0.471538	0.505405
TCGA-DD-AADG	B	0.254427	0.351275	0.613618	0.514132	0.68704	0.740454	0.424911	0.684002	0.35898	0.671668	0.425823	0.39024	0.348872	0.805874	0.434436	0.669418	0.296988	0.726618	0.460727	0.528093	0.529641	0.440863	0.494942
TCGA-CC-A1HT	B	0.45692	0.737352	0.830067	0.73617	0.73976	0.66887	0.378911	0.744081	0.607137	0.798606	0.946252	0.572842	0.543153	0.822382	0.618746	0.775122	0.422414	0.803507	0.756965	0.691195	0.6377	0.513821	0.60792
TCGA-BC-A3KG	C	0.293058	0.65075	0.510192	0.488838	0.683388	0.711467	0.287833	0.653012	0.395881	0.694425	0.64365	0.482753	0.353834	0.801027	0.495771	0.644638	0.405863	0.72581	0.386622	0.508662	0.472928	0.421142	0.549552
TCGA-MI-A75C	A	0.30003	0.550646	0.750271	0.66253	0.726887	0.752356	0.402849	0.695983	0.373974	0.72208	0.727356	0.436439	0.438303	0.811961	0.502584	0.616009	0.486576	0.73169	0.488499	0.545242	0.563553	0.494067	0.442841
TCGA-GJ-A3OU	B	0.464434	0.714232	0.799581	0.769658	0.761542	0.771586	0.389067	0.786046	0.629192	0.791393	0.973153	0.672714	0.646317	0.919247	0.654335	0.776782	0.479167	0.82485	0.832005	0.71375	0.691591	0.527892	0.543731
TCGA-DD-AADO	A	0.495545	0.67092	0.826047	0.728946	0.673861	0.735301	0.408997	0.732727	0.50461	0.692936	0.823375	0.519344	0.58429	0.858464	0.532941	0.619988	0.429493	0.733194	0.636098	0.651033	0.599362	0.456876	0.484726
TCGA-DD-AAE2	B	0.413693	0.56678	0.708378	0.625808	0.686494	0.772088	0.364371	0.715564	0.493635	0.710598	0.752082	0.522075	0.468284	0.898264	0.524017	0.7667	0.463017	0.762671	0.626998	0.61422	0.600967	0.532586	0.460217
TCGA-G3-A3CG	B	0.322386	0.525886	0.633739	0.627186	0.708931	0.778495	0.415357	0.712402	0.420454	0.710892	0.672197	0.420796	0.441538	0.88766	0.51399	0.730498	0.536223	0.797466	0.500271	0.537375	0.565368	0.476491	0.49962
TCGA-WQ-A9G7	A	0.282066	0.547382	0.555849	0.581559	0.708293	0.875086	0.410836	0.68755	0.339565	0.681919	0.554757	0.39351	0.431886	0.88359	0.483303	0.603527	0.38358	0.773018	0.35856	0.559507	0.509258	0.44471	0.449269
TCGA-CC-A5UD	C	0.291718	0.545505	0.621891	0.616538	0.6949	0.734405	0.343682	0.716973	0.321625	0.678096	0.496375	0.439965	0.452625	0.853783	0.543108	0.61426	0.366889	0.783492	0.511369	0.597421	0.517033	0.448134	0.528159
TCGA-G3-AAUZ	A	0.422853	0.590099	0.757807	0.634099	0.715441	0.787213	0.487779	0.730819	0.419943	0.695575	0.777082	0.565905	0.54236	0.86266	0.556856	0.714914	0.447466	0.72048	0.651864	0.588616	0.572228	0.512472	0.531291
TCGA-YA-A8S7	C	0.353669	0.675403	0.649239	0.732196	0.699401	0.771859	0.420765	0.706378	0.536511	0.765007	0.913734	0.629029	0.582465	0.849145	0.63215	0.723247	0.40714	0.825426	0.802264	0.693774	0.596131	0.405162	0.546497
TCGA-DD-AA3A	B	0.350718	0.547047	0.565931	0.65021	0.693225	0.730068	0.377027	0.661678	0.323266	0.726299	0.543836	0.403827	0.420154	0.812015	0.459698	0.645984	0.257072	0.718521	0.371524	0.549155	0.512928	0.549785	0.439138
TCGA-BC-A216	B	0.342367	0.753387	0.746893	0.665877	0.719834	0.795218	0.367777	0.676112	0.37839	0.661051	0.769363	0.471118	0.436883	0.850546	0.535972	0.698926	0.425471	0.723242	0.478706	0.555485	0.560568	0.505123	0.595003
TCGA-ED-A4XI	B	0.361126	0.465563	0.709137	0.694874	0.697635	0.767285	0.404664	0.683862	0.521658	0.746728	0.8159	0.573946	0.50323	0.889869	0.539739	0.783206	0.444487	0.75823	0.69907	0.629013	0.617334	0.482443	0.494035
TCGA-GJ-A6C0	B	0.304925	0.609109	0.608579	0.725284	0.767466	0.761404	0.356945	0.741407	0.509433	0.735486	0.874497	0.565275	0.487964	0.902767	0.562816	0.749362	0.473516	0.781992	0.675246	0.614434	0.616749	0.455608	0.558083
TCGA-HP-A5N0	A	0.370816	0.354712	0.632988	0.630724	0.683596	0.794019	0.360245	0.715446	0.4465	0.683271	0.641336	0.513048	0.477487	0.889425	0.522748	0.776357	0.426318	0.782159	0.631619	0.59888	0.599197	0.519966	0.50701
TCGA-DD-AAD8	A	0.308948	0.600415	0.632597	0.600609	0.687049	0.774096	0.436997	0.696707	0.367125	0.717995	0.579656	0.52102	0.433946	0.830023	0.501671	0.710257	0.447407	0.744435	0.482094	0.536174	0.570462	0.507916	0.463523
TCGA-G3-A3CI	B	0.388833	0.387781	0.705586	0.6852	0.695111	0.746937	0.480835	0.707449	0.493154	0.768661	0.792977	0.514717	0.590597	0.855883	0.525934	0.672552	0.588414	0.796736	0.612016	0.58662	0.566911	0.498757	0.551088
TCGA-BD-A3ER	B	0.307393	0.507529	0.586738	0.743524	0.694966	0.767656	0.435579	0.698467	0.424634	0.743856	0.753554	0.530631	0.489283	0.904097	0.579535	0.743743	0.477719	0.795495	0.589107	0.623475	0.608881	0.518749	0.455592
TCGA-BC-A10S	A	0.35318	0.500666	0.743524	0.653796	0.691569	0.763298	0.476804	0.753136	0.48579	0.732068	0.813664	0.592851	0.53765	0.865632	0.579584	0.758113	0.448692	0.767708	0.638363	0.63825	0.614018	0.481922	0.497577
TCGA-ZP-A9CV	B	0.38238	0.605379	0.707106	0.667167	0.659632	0.753811	0.459404	0.700105	0.497564	0.724248	0.787271	0.49596	0.458077	0.85052	0.531022	0.753869	0.536936	0.783488	0.632426	0.614212	0.586186	0.502348	0.46502
TCGA-DD-A4NK	B	0.246972	0.326181	0.559019	0.575294	0.640974	0.757236	0.368754	0.695504	0.395454	0.685728	0.573986	0.471228	0.298158	0.802013	0.494639	0.742366	0.400536	0.699008	0.527493	0.542103	0.565974	0.493106	0.465749
TCGA-DD-AADY	B	0.265066	0.468329	0.585434	0.578165	0.662945	0.781121	0.394736	0.663314	0.380285	0.674811	0.523647	0.448064	0.220897	0.845326	0.49134	0.756348	0.492101	0.690414	0.447771	0.520762	0.525807	0.47085	0.582207
TCGA-CC-5259	A	0.303742	0.596055	0.731608	0.643062	0.757335	0.733336	0.272106	0.679766	0.383651	0.691255	0.708667	0.497211	0.458994	0.877247	0.546462	0.671993	0.517545	0.793885	0.437864	0.543385	0.539348	0.488691	0.56517
TCGA-DD-A4NP	A	0.316464	0.275012	0.655935	0.652599	0.733782	0.69041	0.408508	0.698299	0.402099	0.70421	0.597236	0.475421	0.53265	0.846894	0.483964	0.671529	0.406298	0.750729	0.51443	0.548503	0.553972	0.429244	0.514303
TCGA-WX-AA47	B	0.352105	0.424272	0.533423	0.581669	0.72454	0.776067	0.367495	0.668469	0.345664	0.700062	0.487701	0.473947	0.335551	0.845745	0.459909	0.536307	0.468257	0.765041	0.382205	0.466488	0.539236	0.46224	0.531136
TCGA-DD-A1EI	C	0.314832	0.571866	0.617913	0.679395	0.690264	0.758274	0.355032	0.679863	0.439905	0.736262	0.675776	0.494425	0.514823	0.864949	0.565601	0.740084	0.433847	0.806148	0.593838	0.60787	0.585062	0.461103	0.545819
TCGA-DD-A1EH	C	0.303338	0.606872	0.598934	0.608943	0.658035	0.689624	0.292218	0.742191	0.411205	0.682863	0.559271	0.446343	0.412752	0.856476	0.513932	0.739337	0.407446	0.725744	0.498145	0.587767	0.524451	0.379556	0.55474
TCGA-CC-5261	C	0.556956	0.688702	0.702442	0.669791	0.716738	0.749286	0.377373	0.664088	0.544831	0.739269	0.763254	0.575509	0.51496	0.864783	0.536758	0.778481	0.398791	0.793642	0.580174	0.62725	0.629656	0.39605	0.584847
TCGA-CC-A7IL	A	0.229292	0.410534	0.591154	0.516433	0.653839	0.762961	0.454247	0.701767	0.332665	0.708836	0.455027	0.432257	0.330128	0.807961	0.492713	0.65366	0.393254	0.665647	0.458844	0.511804	0.485184	0.499493	0.438565
TCGA-CC-A7IE	B	0.438695	0.723056	0.790742	0.682359	0.727739	0.753615	0.47723	0.719625	0.481398	0.727274	0.793936	0.513616	0.521483	0.854539	0.566464	0.63703	0.409571	0.791796	0.613535	0.637592	0.593842	0.478834	0.492839
TCGA-DD-AACH	C	0.270021	0.657238	0.584693	0.701255	0.754242	0.764746	0.348688	0.658874	0.421459	0.735506	0.620612	0.479772	0.439705	0.828546	0.595112	0.74845	0.44866	0.769466	0.529908	0.648628	0.504669	0.46164	0.588931
TCGA-UB-A7MB	C	0.228196	0.522171	0.54569	0.505712	0.685011	0.7599	0.33425	0.708108	0.346057	0.694181	0.527401	0.427921	0.365856	0.75482	0.505402	0.692165	0.449713	0.725717	0.495315	0.515177	0.536869	0.510594	0.560008
TCGA-MI-A75E	B	0.401995	0.538292	0.746424	0.664798	0.701062	0.77047	0.407801	0.715191	0.459716	0.756546	0.767472	0.492839	0.48813	0.877899	0.5385	0.762221	0.497823	0.786517	0.601132	0.596622	0.617361	0.49099	0.476024
TCGA-CC-5263	C	0.261461	0.62633	0.524509	0.71193	0.683127	0.727733	0.379541	0.691506	0.505163	0.713267	0.720678	0.448095	0.521527	0.82246	0.582023	0.722971	0.408628	0.716304	0.631062	0.590979	0.514305	0.490193	0.607262
TCGA-DD-A39W	B	0.347138	0.421215	0.596166	0.598258	0.679711	0.675109	0.420352	0.712503	0.460999	0.731758	0.548212	0.389066	0.447145	0.841991	0.46908	0.640364	0.330139	0.772332	0.488893	0.613337	0.502657	0.381167	0.53845
TCGA-DD-AACN	B	0.383015	0.555442	0.627965	0.633695	0.638551	0.70453	0.375173	0.69879	0.432216	0.672541	0.670818	0.476018	0.465089	0.830774	0.54565	0.736739	0.364639	0.782847	0.543806	0.612387	0.577602	0.41446	0.479191
TCGA-G3-A3CJ	A	0.334153	0.418495	0.673259	0.606914	0.644725	0.755239	0.464483	0.77107	0.356128	0.739009	0.616871	0.432195	0.41751	0.838072	0.479716	0.635083	0.316437	0.723932	0.492947	0.612097	0.556463	0.441614	0.496839
TCGA-DD-A11A	B	0.268111	0.519919	0.576439	0.55487	0.721552	0.776345	0.451753	0.704813	0.286495	0.739306	0.606335	0.478293	0.400439	0.74774	0.542277	0.721008	0.431636	0.727436	0.520184	0.527191	0.520739	0.50845	0.551749
TCGA-RC-A7SH	C	0.263577	0.541157	0.579943	0.540095	0.673461	0.764709	0.34352	0.6604	0.317537	0.694247	0.564397	0.403476	0.410499	0.747636	0.479964	0.59447	0.438783	0.727768	0.313527	0.516135	0.525901	0.458275	0.469449
TCGA-BW-A5NO	B	0.34649	0.537791	0.678319	0.630719	0.715714	0.733462	0.341738	0.71386	0.397521	0.708617	0.784045	0.514881	0.52677	0.858031	0.517497	0.743136	0.413627	0.756673	0.609597	0.569997	0.570328	0.488938	0.515758
TCGA-BD-A2L6	A	0.30994	0.539626	0.665554	0.596284	0.689614	0.79031	0.404924	0.720581	0.389304	0.659495	0.677138	0.476041	0.474872	0.85328	0.526886	0.690106	0.429961	0.751085	0.487805	0.558361	0.561673	0.470855	0.528545
TCGA-DD-A3A3	A	0.271902	0.473193	0.653122	0.648207	0.703308	0.761747	0.38071	0.714779	0.365165	0.716759	0.681385	0.457039	0.480134	0.848649	0.547685	0.635655	0.41072	0.7147	0.498754	0.558981	0.566172	0.518875	0.447116
TCGA-2Y-A9H3	A	0.550192	0.4999	0.825892	0.633754	0.775819	0.826217	0.41992	0.724226	0.566305	0.692152	0.783679	0.619618	0.773791	0.871045	0.532662	0.682229	0.451601	0.77341	0.645483	0.653372	0.630471	0.407341	0.448958
TCGA-G3-A5SM	B	0.396982	0.583136	0.666027	0.696515	0.705334	0.782509	0.328385	0.695362	0.495695	0.7273	0.795074	0.534072	0.509068	0.913418	0.566221	0.733606	0.467956	0.786112	0.626248	0.604906	0.605882	0.492923	0.540768
TCGA-DD-AACX	B	0.320788	0.517833	0.602767	0.660416	0.689809	0.761238	0.37869	0.687387	0.46239	0.728332	0.611778	0.428294	0.428898	0.836142	0.483018	0.638988	0.339998	0.699073	0.536366	0.546497	0.55269	0.428602	0.420286
TCGA-DD-AAE1	B	0.319239	0.54044	0.619612	0.630648	0.672638	0.675983	0.252335	0.683254	0.443967	0.706455	0.616131	0.46088	0.473787	0.822372	0.49788	0.679051	0.399911	0.72182	0.48735	0.584841	0.529208	0.397984	0.521376
TCGA-DD-A4NN	C	0.281099	0.472655	0.513847	0.533145	0.63952	0.693888	0.291222	0.685858	0.339556	0.662777	0.618483	0.443005	0.383857	0.851571	0.461909	0.673136	0.347821	0.730008	0.472233	0.592124	0.546254	0.352051	0.546808
TCGA-DD-AACL	B	0.45779	0.685383	0.78562	0.764518	0.748546	0.746451	0.385232	0.773226	0.604348	0.752244	0.915008	0.602372	0.659956	0.85812	0.547785	0.669141	0.571313	0.804716	0.736863	0.65083	0.567781	0.4998	0.56816
TCGA-ED-A7PZ	A	0.295363	0.454911	0.553664	0.481745	0.687696	0.738406	0.300656	0.696966	0.251962	0.708699	0.519183	0.434837	0.38755	0.835178	0.489191	0.549187	0.312009	0.71006	0.472807	0.5292	0.464927	0.444735	0.525994
TCGA-K7-AAU7	B	0.292088	0.597019	0.562984	0.673928	0.754351	0.80276	0.447026	0.652305	0.469622	0.760802	0.729082	0.505431	0.502229	0.84982	0.581901	0.772528	0.477072	0.810371	0.605966	0.574469	0.579576	0.534773	0.539753
TCGA-BD-A3EP	B	0.621569	0.628347	0.725085	0.692086	0.688923	0.819261	0.479798	0.69976	0.586412	0.709564	0.801756	0.49808	0.472606	0.876624	0.562604	0.763782	0.418853	0.825668	0.640584	0.675052	0.644532	0.429607	0.488582
TCGA-DD-A3A8	C	0.322854	0.397468	0.605176	0.533694	0.720767	0.745997	0.399206	0.692846	0.309475	0.707235	0.488794	0.405273	0.454175	0.837176	0.486915	0.649012	0.312736	0.720696	0.464145	0.577771	0.545319	0.449211	0.492297
TCGA-DD-A4NQ	B	0.254352	0.614787	0.591195	0.72866	0.781902	0.77688	0.307934	0.730804	0.318288	0.779184	0.726839	0.514975	0.475513	0.88397	0.575356	0.646327	0.424745	0.744307	0.60711	0.620282	0.569622	0.570911	0.612449
TCGA-DD-AAVP	C	0.309432	0.434834	0.661066	0.594684	0.752231	0.795354	0.40673	0.690089	0.394996	0.672653	0.591877	0.474149	0.477477	0.805334	0.465989	0.634759	0.343578	0.713337	0.546304	0.626667	0.547685	0.430343	0.499546
TCGA-CC-A5UE	C	0.23673	0.55618	0.607275	0.669418	0.659675	0.765722	0.339636	0.738015	0.413123	0.758632	0.567146	0.432871	0.421484	0.852225	0.56598	0.663757	0.386078	0.699189	0.519652	0.571999	0.515376	0.543418	0.584906
TCGA-DD-A1EB	B	0.307369	0.403302	0.645806	0.604021	0.650207	0.736458	0.395212	0.652712	0.419019	0.698103	0.597278	0.424642	0.304029	0.870744	0.486625	0.698062	0.364087	0.749228	0.559738	0.576358	0.555899	0.420915	0.478686
TCGA-DD-AACF	B	0.312324	0.590898	0.664412	0.690727	0.697614	0.795318	0.375911	0.700295	0.471434	0.68047	0.69375	0.507704	0.456147	0.85423	0.551529	0.725413	0.451295	0.769767	0.61044	0.558439	0.583111	0.53033	0.513516
TCGA-FV-A23B	C	0.337414	0.650812	0.659008	0.654573	0.687301	0.699972	0.377196	0.705202	0.485888	0.698498	0.685583	0.483184	0.450591	0.862716	0.521981	0.741952	0.417132	0.75715	0.544209	0.595686	0.560956	0.468332	0.55313
TCGA-FV-A3R3	B	0.36307	0.43464	0.655461	0.66277	0.704377	0.807644	0.347385	0.658635	0.491254	0.75627	0.677135	0.566147	0.509063	0.872968	0.598847	0.764154	0.407098	0.739635	0.640189	0.61097	0.599286	0.448424	0.48653
TCGA-MR-A8JO	B	0.4305	0.522534	0.821196	0.665653	0.720679	0.790324	0.383699	0.715586	0.486904	0.755408	0.828344	0.555683	0.536666	0.869685	0.608546	0.718543	0.438214	0.816942	0.706968	0.597068	0.632224	0.433222	0.529953
TCGA-XR-A8TC	C	0.234216	0.585982	0.5314	0.595755	0.682224	0.711836	0.442712	0.66165	0.37038	0.664568	0.547365	0.465139	0.363789	0.84392	0.481928	0.709676	0.406023	0.681036	0.454354	0.509499	0.514299	0.41475	0.509097
TCGA-DD-A115	B	0.306266	0.573654	0.666796	0.625344	0.694353	0.793934	0.367832	0.724349	0.431944	0.718733	0.709055	0.476908	0.479393	0.862291	0.542599	0.770962	0.431479	0.736578	0.544379	0.546796	0.587689	0.533018	0.526992
TCGA-DD-AACZ	C	0.472767	0.735609	0.814316	0.731873	0.738348	0.730755	0.422015	0.757147	0.580364	0.796794	0.877528	0.63024	0.733617	0.859694	0.61011	0.677817	0.433174	0.789146	0.748825	0.694337	0.598965	0.466515	0.530317
TCGA-2Y-A9HB	B	0.343107	0.556119	0.744492	0.655281	0.741373	0.778351	0.370978	0.720736	0.496566	0.713653	0.753477	0.500779	0.458062	0.846718	0.530585	0.75488	0.430217	0.777383	0.604309	0.593392	0.581864	0.434144	0.437152
TCGA-ES-A2HT	A	0.379013	0.451449	0.695457	0.66886	0.715199	0.817399	0.46114	0.703632	0.401564	0.710147	0.776148	0.50662	0.499334	0.888207	0.554072	0.680953	0.519736	0.789554	0.615488	0.587962	0.605862	0.519226	0.427672
TCGA-CC-5260	B	0.345868	0.581246	0.66455	0.68122	0.680039	0.768724	0.27073	0.724732	0.501933	0.719208	0.71945	0.483224	0.452755	0.82146	0.580672	0.735253	0.245583	0.763069	0.593443	0.572134	0.595684	0.464457	0.470253
TCGA-KR-A7K2	A	0.301519	0.578278	0.706938	0.6745	0.716728	0.812625	0.431044	0.671716	0.40336	0.67618	0.713056	0.484914	0.467748	0.87912	0.53478	0.697475	0.50293	0.743814	0.555168	0.568339	0.585851	0.45261	0.509911
TCGA-G3-A7M6	B	0.363849	0.56631	0.606759	0.586153	0.716731	0.724477	0.299293	0.656208	0.432381	0.741885	0.716078	0.439077	0.45306	0.816711	0.547105	0.742118	0.357432	0.796884	0.494863	0.614065	0.553138	0.457269	0.507443
TCGA-QA-A7B7	C	0.336348	0.60756	0.590051	0.579547	0.685308	0.741912	0.274906	0.656251	0.427208	0.668319	0.605696	0.445056	0.330506	0.823454	0.489651	0.62241	0.345498	0.703453	0.421651	0.456638	0.557631	0.453185	0.576416
TCGA-DD-A11C	B	0.320801	0.545716	0.62511	0.630802	0.649359	0.702917	0.475034	0.74377	0.366329	0.688824	0.681242	0.480649	0.464767	0.832794	0.539903	0.757563	0.455456	0.757658	0.548862	0.602251	0.564703	0.512251	0.56597
TCGA-BC-A5W4	B	0.257381	0.3633	0.582838	0.562586	0.713196	0.784332	0.330552	0.637107	0.245541	0.68213	0.493168	0.414947	0.376924	0.901364	0.497766	0.663013	0.325997	0.713867	0.386703	0.489631	0.512939	0.497309	0.402445
TCGA-G3-AAV2	C	0.287493	0.270113	0.590287	0.559297	0.720347	0.736457	0.415898	0.704415	0.411799	0.700697	0.530559	0.421362	0.490394	0.83891	0.508636	0.643641	0.283677	0.757491	0.497973	0.580025	0.543898	0.423897	0.460007
TCGA-2Y-A9GV	B	0.35414	0.519012	0.631556	0.731395	0.676721	0.74718	0.436355	0.749876	0.470092	0.72474	0.782416	0.572155	0.518106	0.839905	0.518631	0.744207	0.492345	0.800625	0.65772	0.618262	0.613184	0.485373	0.504949
TCGA-RC-A7S9	A	0.357818	0.579258	0.662228	0.687926	0.694904	0.774701	0.316276	0.661635	0.409256	0.711399	0.615323	0.527571	0.38204	0.878153	0.520799	0.678473	0.399413	0.746008	0.45393	0.549164	0.515566	0.506609	0.597697
TCGA-DD-AACT	B	0.410791	0.587492	0.734652	0.711923	0.702799	0.724103	0.287989	0.696509	0.439473	0.684394	0.753546	0.54949	0.452247	0.921869	0.535383	0.723507	0.527449	0.749755	0.600761	0.607211	0.607707	0.422926	0.485979
TCGA-O8-A75V	B	0.413535	0.572092	0.727633	0.68302	0.725026	0.786422	0.357537	0.738067	0.487153	0.722548	0.816319	0.534297	0.54473	0.848366	0.586337	0.729822	0.393287	0.751938	0.630807	0.627487	0.585454	0.471371	0.471006
TCGA-ED-A5KG	B	0.889915	0.833392	0.945949	0.72682	0.729178	0.767379	0.450344	0.779053	0.91589	0.681044	0.867871	0.588426	0.562722	0.896876	0.622504	0.813092	0.337619	0.822988	0.765298	0.755677	0.701922	0.425396	0.605362
TCGA-EP-A26S	B	0.271444	0.388834	0.599829	0.569616	0.679845	0.715922	0.364277	0.702799	0.376678	0.692579	0.50758	0.417926	0.416267	0.849239	0.467299	0.674534	0.306055	0.743222	0.479566	0.556247	0.561857	0.415789	0.508533
TCGA-DD-A73D	A	0.278707	0.322181	0.575446	0.543344	0.659404	0.715306	0.414873	0.694472	0.305793	0.733924	0.439138	0.353504	0.344818	0.739952	0.467566	0.63505	0.319189	0.633953	0.403045	0.575012	0.471394	0.408756	0.499664
TCGA-2Y-A9GW	B	0.400023	0.601143	0.65314	0.746311	0.726578	0.787013	0.399781	0.722292	0.558774	0.750258	0.850748	0.578742	0.531946	0.869018	0.602326	0.742776	0.457578	0.795763	0.746066	0.647912	0.622541	0.488242	0.438987
TCGA-ZS-A9CF	A	0.24505	0.642641	0.616398	0.5668	0.725653	0.711098	0.431468	0.712727	0.455303	0.658108	0.629703	0.495961	0.3305	0.817207	0.503415	0.754682	0.439866	0.720126	0.514276	0.547433	0.520563	0.472841	0.526157
TCGA-G3-AAV0	A	0.398672	0.435691	0.669363	0.562427	0.688235	0.755248	0.423473	0.687129	0.416426	0.66403	0.617221	0.494029	0.462873	0.875389	0.494324	0.679982	0.395905	0.75074	0.53099	0.528432	0.583471	0.449036	0.45508
TCGA-G3-A5SK	B	0.350791	0.514275	0.740152	0.647985	0.690211	0.738425	0.449826	0.709954	0.495888	0.727717	0.73914	0.566492	0.473295	0.882449	0.527575	0.72371	0.499097	0.755781	0.706324	0.585207	0.647773	0.518326	0.531164
TCGA-DD-AADS	A	0.44769	0.456631	0.834009	0.631604	0.703972	0.773905	0.511552	0.749292	0.449796	0.693763	0.794084	0.558856	0.53684	0.807695	0.513498	0.692793	0.440549	0.707415	0.621264	0.603683	0.615104	0.502281	0.476369
TCGA-2Y-A9GX	B	0.409928	0.649146	0.738256	0.712856	0.716884	0.760897	0.501388	0.738062	0.527777	0.790903	0.914804	0.590976	0.551598	0.892808	0.609187	0.793989	0.423	0.81418	0.728334	0.664415	0.653586	0.506125	0.528304
TCGA-MI-A75G	B	0.28379	0.395339	0.574075	0.49965	0.676762	0.775786	0.41082	0.711949	0.343721	0.696908	0.536165	0.39795	0.359783	0.860269	0.489618	0.662103	0.481205	0.706401	0.450454	0.497569	0.518115	0.514767	0.45164
TCGA-2Y-A9GS	B	0.261954	0.55334	0.57204	0.682647	0.697046	0.789093	0.344401	0.725138	0.464013	0.739622	0.733482	0.527354	0.46205	0.872452	0.539965	0.690195	0.3573	0.754881	0.56985	0.60252	0.586435	0.513626	0.508641
TCGA-DD-AAE6	C	0.286288	0.486428	0.464444	0.515748	0.641632	0.702637	0.368139	0.620787	0.243266	0.696021	0.419494	0.444365	0.341937	0.804221	0.469176	0.6649	0.428494	0.666142	0.375291	0.468395	0.458031	0.48165	0.473927
TCGA-LG-A9QD	B	0.424385	0.461836	0.685308	0.640361	0.69395	0.711604	0.449653	0.68085	0.438429	0.688231	0.653435	0.477622	0.372071	0.809537	0.509049	0.716918	0.48752	0.741844	0.562587	0.553969	0.560431	0.532612	0.440777
TCGA-BC-4073	B	0.434434	0.739778	0.784544	0.750333	0.716521	0.73991	0.38456	0.78342	0.613619	0.748471	0.920866	0.611712	0.575131	0.865027	0.598981	0.78699	0.600818	0.825105	0.764749	0.670033	0.632627	0.529561	0.632088
TCGA-DD-AAED	B	0.295644	0.529726	0.613218	0.571495	0.701849	0.774353	0.490446	0.655754	0.43038	0.749547	0.623141	0.499894	0.446337	0.839658	0.514988	0.683822	0.494414	0.742636	0.473267	0.567439	0.556628	0.491806	0.521314
TCGA-DD-A73B	C	0.253012	0.51129	0.569689	0.544115	0.700659	0.725523	0.341896	0.658556	0.31113	0.686077	0.5896	0.485268	0.33991	0.825047	0.502595	0.683842	0.511474	0.720268	0.528942	0.518569	0.552266	0.48878	0.492853
TCGA-5C-A9VG	C	0.323906	0.544259	0.569085	0.56455	0.685183	0.668176	0.448219	0.656285	0.312021	0.710611	0.53364	0.454607	0.552593	0.802216	0.4874	0.615835	0.365405	0.723092	0.493288	0.537476	0.500403	0.391496	0.574286
TCGA-BC-A10Y	B	0.316679	0.656918	0.638291	0.614767	0.687633	0.699455	0.369994	0.665498	0.384423	0.642705	0.686679	0.525319	0.320816	0.841477	0.518294	0.710957	0.337304	0.719312	0.545712	0.553926	0.540824	0.494201	0.512927
TCGA-DD-AADP	B	0.382568	0.584988	0.651818	0.647813	0.676295	0.714004	0.363866	0.68164	0.432214	0.738528	0.661366	0.495964	0.445383	0.831507	0.524635	0.734139	0.436029	0.761842	0.521378	0.566458	0.574532	0.491872	0.517432
TCGA-ED-A8O6	C	0.247412	0.546274	0.628584	0.654309	0.68681	0.730327	0.283681	0.691012	0.334239	0.731229	0.645947	0.4535	0.418867	0.840811	0.561603	0.656366	0.345429	0.727807	0.515399	0.586416	0.514859	0.443154	0.444118
TCGA-DD-A4NF	C	0.290777	0.321594	0.571123	0.55852	0.686924	0.707999	0.458004	0.687265	0.381546	0.725093	0.484808	0.390074	0.396356	0.788817	0.490024	0.590413	0.293112	0.727558	0.508991	0.567849	0.514362	0.424565	0.511235
TCGA-FV-A496	B	0.275279	0.354999	0.511509	0.576694	0.704739	0.779742	0.338076	0.647372	0.29156	0.687274	0.465391	0.421553	0.335538	0.8377	0.467646	0.636405	0.47251	0.737809	0.419538	0.503184	0.509669	0.456654	0.446744
TCGA-DD-AAD6	C	0.257759	0.588803	0.585564	0.590612	0.677883	0.651539	0.391991	0.71512	0.302995	0.722834	0.615982	0.439793	0.416597	0.847745	0.549838	0.569292	0.320245	0.677534	0.474006	0.587643	0.51073	0.490986	0.526644
TCGA-DD-A4NE	C	0.227789	0.558486	0.438395	0.592974	0.65096	0.800979	0.318469	0.673532	0.309653	0.660135	0.510068	0.494017	0.377209	0.850673	0.504173	0.712904	0.461601	0.773753	0.508045	0.559229	0.516177	0.426575	0.576077
TCGA-ZP-A9CY	B	0.357284	0.459689	0.615987	0.700996	0.692446	0.722943	0.340841	0.713968	0.473632	0.735848	0.689554	0.524674	0.487458	0.886454	0.528991	0.747699	0.460871	0.762393	0.652091	0.572738	0.605765	0.459901	0.504073
TCGA-DD-A118	B	0.281445	0.406085	0.576021	0.557977	0.713779	0.817815	0.371198	0.630693	0.434126	0.68589	0.60783	0.461111	0.407722	0.852021	0.463647	0.63493	0.379042	0.746289	0.498333	0.571866	0.573335	0.438	0.476059
TCGA-DD-AACO	A	0.389885	0.502701	0.73439	0.694081	0.74091	0.74763	0.475269	0.71241	0.357001	0.719063	0.796485	0.567893	0.563971	0.870878	0.543907	0.710477	0.450448	0.748567	0.559365	0.557177	0.573112	0.487159	0.492792
TCGA-DD-A1EK	B	0.287667	0.470451	0.594746	0.679289	0.704558	0.790013	0.356897	0.761079	0.503676	0.719358	0.85706	0.566706	0.482974	0.863516	0.56585	0.721654	0.453015	0.773937	0.648903	0.604506	0.596614	0.487634	0.502573
TCGA-ED-A627	B	0.47178	0.646787	0.834752	0.705133	0.686354	0.761541	0.519304	0.730131	0.557869	0.785273	0.891355	0.590782	0.622172	0.919022	0.593613	0.799179	0.418785	0.783815	0.75208	0.64586	0.688565	0.477004	0.566212
TCGA-DD-A1EJ	C	0.240116	0.542208	0.607755	0.648611	0.737488	0.676399	0.308987	0.729492	0.441526	0.7374	0.702632	0.479097	0.482511	0.876098	0.515344	0.616957	0.338199	0.73805	0.545842	0.609103	0.557964	0.402512	0.546465
TCGA-ED-A8O5	B	0.289631	0.549845	0.618318	0.519576	0.663086	0.714281	0.378877	0.72592	0.348222	0.654019	0.545739	0.401922	0.448218	0.823332	0.513284	0.684961	0.45629	0.714238	0.467934	0.565715	0.510176	0.388741	0.581506
TCGA-DD-AAEH	A	0.463516	0.576174	0.882104	0.634211	0.702247	0.788184	0.38698	0.741102	0.499264	0.71882	0.761562	0.462642	0.515495	0.815655	0.572435	0.781847	0.444163	0.744832	0.598794	0.658571	0.631109	0.469008	0.555258
TCGA-ZP-A9D0	B	0.298782	0.364123	0.556749	0.533715	0.672993	0.810435	0.464768	0.663156	0.323088	0.70234	0.504364	0.5296	0.358284	0.80256	0.471556	0.681132	0.386017	0.726841	0.519342	0.533096	0.532572	0.427641	0.462903
TCGA-2Y-A9H0	C	0.326665	0.681961	0.7061	0.638502	0.734655	0.721114	0.300081	0.695855	0.427802	0.720703	0.734011	0.553114	0.45448	0.817682	0.531881	0.693489	0.471793	0.723357	0.527105	0.56784	0.549338	0.513295	0.621052
TCGA-CC-A7IK	B	0.266103	0.507524	0.539511	0.518476	0.625654	0.685038	0.335508	0.715957	0.293026	0.705716	0.461143	0.362498	0.37064	0.867861	0.520998	0.628822	0.298594	0.685203	0.456141	0.562978	0.504692	0.409735	0.50929
TCGA-KR-A7K8	B	0.386105	0.57126	0.808108	0.676658	0.683634	0.808257	0.461058	0.756502	0.530773	0.705268	0.830914	0.575325	0.566097	0.837778	0.548901	0.734864	0.458777	0.779206	0.64455	0.650295	0.642308	0.51229	0.486069
TCGA-G3-A25T	B	0.293532	0.509886	0.657582	0.644964	0.656356	0.758907	0.316383	0.703056	0.385339	0.63761	0.734734	0.461821	0.47712	0.83277	0.545341	0.644619	0.300498	0.763005	0.517435	0.555812	0.51424	0.519836	0.433642
TCGA-DD-A11B	C	0.28358	0.473278	0.559647	0.586329	0.662239	0.711845	0.357669	0.669663	0.361966	0.689258	0.506991	0.482979	0.356745	0.849116	0.472597	0.707176	0.450328	0.711223	0.491142	0.550904	0.552824	0.493911	0.490609
TCGA-2Y-A9H1	A	0.382684	0.443321	0.786068	0.657567	0.714512	0.761714	0.404742	0.698022	0.424306	0.724386	0.778437	0.48534	0.511187	0.865006	0.554401	0.69287	0.4388	0.766156	0.573092	0.594266	0.578839	0.493886	0.434402
TCGA-G3-AAV4	B	0.315649	0.441567	0.629303	0.573378	0.728574	0.754363	0.43749	0.684838	0.429507	0.735921	0.501284	0.391848	0.406581	0.812683	0.503616	0.707919	0.337243	0.734723	0.52055	0.603422	0.492231	0.504879	0.552968
TCGA-DD-AACC	B	0.690038	0.769873	0.918306	0.748479	0.735128	0.7072	0.460678	0.739334	0.692323	0.756186	0.940263	0.628687	0.609275	0.916634	0.606754	0.757199	0.479878	0.807422	0.7536	0.724785	0.664074	0.463895	0.538236
TCGA-DD-A1EA	B	0.41183	0.579245	0.690655	0.686884	0.648535	0.64041	0.423889	0.666378	0.514006	0.703608	0.659805	0.435608	0.382746	0.773778	0.523037	0.71459	0.270646	0.734059	0.594454	0.615171	0.573593	0.412867	0.566301
TCGA-KR-A7K0	B	0.265139	0.514804	0.62311	0.676391	0.718217	0.754131	0.454351	0.72722	0.423994	0.713288	0.631455	0.466299	0.45292	0.851069	0.535663	0.719421	0.321385	0.749781	0.546012	0.623647	0.570345	0.434756	0.491509
TCGA-G3-A5SI	B	0.22673	0.526366	0.502425	0.517898	0.671626	0.732027	0.390359	0.643342	0.309581	0.696588	0.535165	0.437592	0.402524	0.857914	0.535116	0.660006	0.393941	0.691413	0.446662	0.504116	0.479975	0.527899	0.513707
TCGA-ED-A66Y	C	0.297886	0.519446	0.488145	0.510244	0.589386	0.718309	0.250846	0.642804	0.306503	0.636853	0.544392	0.376051	0.29893	0.892876	0.481231	0.612757	0.471729	0.725826	0.346381	0.536906	0.482346	0.394826	0.502619
TCGA-RC-A6M6	B	0.263961	0.562278	0.598626	0.6347	0.693325	0.737718	0.317573	0.704979	0.366412	0.65561	0.70187	0.403708	0.431827	0.832041	0.507973	0.634009	0.364047	0.757358	0.579311	0.568764	0.542191	0.479089	0.48487
TCGA-BC-A217	B	0.33272	0.609555	0.726427	0.662328	0.718713	0.710981	0.327346	0.699808	0.438567	0.696031	0.707467	0.533339	0.33818	0.83296	0.537984	0.711165	0.40344	0.755389	0.545701	0.531084	0.544152	0.389505	0.525299
TCGA-BW-A5NP	B	0.28248	0.583871	0.556456	0.607596	0.682696	0.656925	0.310804	0.691095	0.350549	0.689465	0.464863	0.415017	0.366413	0.818953	0.490145	0.663888	0.362236	0.694454	0.440089	0.590326	0.496011	0.33779	0.518913
TCGA-DD-AACW	C	0.306307	0.568669	0.636422	0.615493	0.664716	0.635833	0.319549	0.71657	0.423482	0.709132	0.539487	0.507396	0.46584	0.870931	0.490278	0.626165	0.373991	0.706395	0.462819	0.560394	0.535733	0.41149	0.565837
TCGA-CC-5264	C	0.288668	0.634612	0.616841	0.646495	0.712364	0.745564	0.296944	0.698479	0.289057	0.703741	0.625719	0.427516	0.425948	0.87364	0.567099	0.694088	0.398313	0.702862	0.520948	0.561613	0.522636	0.435465	0.592559
TCGA-DD-A4NV	B	0.319393	0.41115	0.609047	0.591306	0.670145	0.709711	0.439821	0.692548	0.407725	0.710109	0.658786	0.469918	0.44561	0.855439	0.505354	0.703808	0.419921	0.771288	0.621954	0.546857	0.573307	0.487207	0.483363
TCGA-DD-AAW3	B	0.273637	0.366986	0.56798	0.546503	0.645166	0.72815	0.400854	0.708178	0.312508	0.720892	0.51366	0.387374	0.375621	0.779812	0.494618	0.701294	0.297324	0.709657	0.476175	0.53675	0.52681	0.452822	0.479551
TCGA-DD-A3A2	A	0.336564	0.328943	0.646115	0.595245	0.659543	0.728049	0.418208	0.69762	0.448188	0.738971	0.59994	0.481651	0.319391	0.851471	0.453111	0.686861	0.455942	0.741392	0.633615	0.564385	0.600193	0.421114	0.482509
TCGA-LG-A6GG	B	0.308728	0.474718	0.549636	0.615289	0.682276	0.735098	0.411095	0.670808	0.388048	0.711578	0.608632	0.414262	0.371742	0.832092	0.530341	0.689319	0.494612	0.774092	0.497309	0.5179	0.536304	0.547394	0.540133
TCGA-DD-A3A4	B	0.301799	0.350399	0.561869	0.538004	0.689125	0.756579	0.36513	0.669091	0.306467	0.712767	0.443337	0.437543	0.373365	0.885548	0.497983	0.670136	0.464783	0.721698	0.501833	0.515584	0.503369	0.527004	0.486131
TCGA-2Y-A9GZ	B	0.304092	0.415531	0.549371	0.515736	0.628503	0.744181	0.43992	0.727953	0.352353	0.701392	0.531645	0.482927	0.363839	0.793986	0.449361	0.726992	0.404004	0.745432	0.50517	0.522377	0.505343	0.530856	0.524032
TCGA-DD-A4NG	B	0.289941	0.584076	0.692796	0.67127	0.702483	0.697415	0.408711	0.732956	0.419436	0.701735	0.717041	0.439219	0.435049	0.847649	0.50487	0.684418	0.394609	0.745415	0.533035	0.616225	0.606159	0.465408	0.526585
TCGA-KR-A7K7	A	0.418314	0.723117	0.797926	0.723123	0.698019	0.690599	0.335763	0.745544	0.415191	0.695824	0.798858	0.48365	0.456259	0.869088	0.526142	0.610172	0.417951	0.746677	0.527244	0.610694	0.561398	0.415289	0.539759
TCGA-2Y-A9GT	B	0.458373	0.580744	0.815395	0.691733	0.664907	0.736315	0.3503	0.731334	0.551956	0.705309	0.785904	0.484064	0.424972	0.885706	0.531537	0.782102	0.435783	0.795764	0.657057	0.626701	0.625569	0.493845	0.439886
TCGA-DD-A4NS	B	0.373557	0.52934	0.763771	0.67799	0.67517	0.76002	0.504781	0.715414	0.470811	0.773093	0.810233	0.544585	0.554434	0.88521	0.589543	0.779741	0.364528	0.775664	0.683425	0.650141	0.633033	0.474714	0.562436
TCGA-DD-A4NO	B	0.260414	0.445143	0.60606	0.618261	0.701093	0.760015	0.368154	0.657671	0.386872	0.734063	0.609028	0.487779	0.451222	0.8279	0.548921	0.703829	0.466616	0.781126	0.53877	0.576626	0.54066	0.502581	0.474443
TCGA-DD-A73A	B	0.264643	0.548227	0.741651	0.687384	0.694983	0.75919	0.45253	0.687632	0.464967	0.71947	0.736884	0.478838	0.455494	0.83269	0.52234	0.710402	0.474902	0.776497	0.514692	0.551853	0.593841	0.508224	0.470278
TCGA-BW-A5NQ	B	0.448753	0.793604	0.782344	0.674799	0.68382	0.672799	0.319069	0.769126	0.551662	0.735087	0.741074	0.502316	0.466265	0.86803	0.554401	0.691145	0.343648	0.72667	0.649139	0.644306	0.594727	0.44923	0.596951
TCGA-DD-A1EE	B	0.276735	0.493326	0.523738	0.682878	0.684139	0.733399	0.409605	0.701626	0.370632	0.723581	0.534109	0.401623	0.373563	0.834623	0.516988	0.675626	0.290469	0.739321	0.518413	0.61268	0.542839	0.444124	0.484487
TCGA-G3-A25Y	C	0.34334	0.66709	0.620842	0.656232	0.66742	0.754033	0.3921	0.647348	0.450121	0.71744	0.725494	0.483596	0.502431	0.866099	0.527698	0.753723	0.41964	0.782794	0.53419	0.65453	0.593452	0.407844	0.559906
TCGA-2Y-A9GU	B	0.307877	0.478711	0.596952	0.486773	0.692419	0.767346	0.325401	0.631669	0.375026	0.658344	0.546423	0.496934	0.371076	0.827324	0.441983	0.652293	0.333978	0.716656	0.477144	0.55927	0.5336	0.426265	0.525735
TCGA-DD-A116	B	0.319826	0.434444	0.681889	0.656402	0.725446	0.738921	0.407042	0.723651	0.341387	0.72264	0.668812	0.478382	0.581837	0.818081	0.54376	0.651573	0.267273	0.733092	0.530333	0.58769	0.57721	0.532356	0.510334
TCGA-WX-AA46	A	0.299007	0.386894	0.592666	0.623273	0.682769	0.713605	0.502257	0.668377	0.453767	0.729239	0.695664	0.550593	0.471616	0.85113	0.526228	0.68002	0.474958	0.735428	0.657695	0.584854	0.59844	0.498747	0.536858
TCGA-CC-A3MC	B	0.29455	0.566533	0.590188	0.656071	0.72236	0.797304	0.317597	0.634721	0.303145	0.710711	0.735971	0.537299	0.44278	0.83827	0.587159	0.748405	0.504058	0.747645	0.51555	0.619964	0.561279	0.54199	0.543088
RK326	C	0.448158	0.636467	0.704929	0.679759	0.667549	0.75577	0.311229	0.705338	0.380465	0.671851	0.722426	0.45483	0.419398	0.827515	0.542756	0.740745	0.39176	0.762777	0.516944	0.583986	0.601826	0.390597	0.513441
RK337	C	0.2411	0.663661	0.637095	0.645268	0.722123	0.759343	0.374818	0.68064	0.421658	0.683386	0.588704	0.425018	0.400284	0.804151	0.512941	0.705683	0.446007	0.757632	0.365867	0.531082	0.553824	0.432226	0.5337
RK338	C	0.0686385	0.32661	0.513146	0.583562	0.664223	0.750146	0.365366	0.663912	0.252265	0.689163	0.328582	0.295232	0.258368	0.7853	0.474176	0.640933	0.251669	0.692222	0.316592	0.450458	0.507851	0.426186	0.490986
RK305	B	0.365126	0.645655	0.647408	0.680064	0.73038	0.76953	0.466619	0.718639	0.485843	0.756547	0.768896	0.489917	0.510726	0.893519	0.588109	0.749536	0.466336	0.774762	0.620833	0.615303	0.621996	0.501921	0.493896
RK289	A	0.0958289	0.471531	0.432181	0.590298	0.704503	0.712204	0.31812	0.655685	0.176594	0.633957	0.487436	0.354778	0.348473	0.828789	0.50045	0.604169	0.350726	0.695796	0.233774	0.456701	0.470197	0.453659	0.486719
RK297	C	0.26259	0.588995	0.60182	0.683322	0.731073	0.724419	0.473592	0.69901	0.361485	0.719211	0.814361	0.444719	0.472324	0.845103	0.577188	0.712595	0.442525	0.768346	0.54864	0.609199	0.620959	0.484125	0.467701
RK285	A	0.158216	0.530248	0.482991	0.628194	0.720038	0.800437	0.255192	0.719458	0.356262	0.703459	0.673494	0.45868	0.335093	0.804843	0.530861	0.67275	0.363028	0.731504	0.454039	0.418546	0.538514	0.41972	0.457319
RK284	A	0.231735	0.251283	0.522488	0.580725	0.65851	0.769928	0.375846	0.729071	0.240651	0.711918	0.507023	0.478757	0.508071	0.811484	0.480557	0.653341	0.287821	0.693944	0.426214	0.485235	0.530252	0.476576	0.421781
RK280	B	0.0376616	0.449569	0.535301	0.55843	0.680088	0.763001	0.208723	0.658291	0.223391	0.642177	0.539611	0.273681	0.309453	0.827762	0.490127	0.704679	0.245542	0.746638	0.353797	0.448896	0.510916	0.473875	0.461366
RK277	C	0.546371	0.730116	0.756105	0.713659	0.729757	0.835789	0.288035	0.771708	0.570051	0.73941	0.894159	0.598291	0.579911	0.848376	0.574789	0.71425	0.249529	0.78897	0.735659	0.670148	0.657337	0.469982	0.569996
RK267	C	0.172048	0.607695	0.492039	0.643453	0.646192	0.694742	0.300808	0.670666	0.317991	0.654782	0.568819	0.457027	0.440826	0.828789	0.499306	0.71093	0.421737	0.694717	0.421007	0.519863	0.499311	0.380902	0.541276
RK268	B	0.21253	0.569032	0.680364	0.67803	0.729538	0.767303	0.376548	0.759888	0.421126	0.734499	0.740951	0.505596	0.555361	0.835242	0.520321	0.658776	0.287536	0.747664	0.600305	0.615142	0.609084	0.402261	0.523249
RK270	C	0.141993	0.497616	0.508136	0.571924	0.695608	0.721489	0.351659	0.748131	0.239853	0.711254	0.482465	0.459143	0.23974	0.810243	0.524536	0.655963	0.29519	0.739621	0.425917	0.562598	0.509609	0.418813	0.503017
RK264	A	0.238493	0.509095	0.654668	0.630703	0.687501	0.720874	0.506294	0.660734	0.336421	0.659763	0.520383	0.319302	0.309318	0.810451	0.483791	0.682375	0.269099	0.685041	0.363658	0.579631	0.507741	0.43498	0.454983
RK265	A	0.469067	0.557469	0.770263	0.672378	0.723274	0.771055	0.322197	0.765474	0.48028	0.694368	0.741615	0.533298	0.422094	0.865772	0.549987	0.735794	0.300289	0.749505	0.557375	0.625762	0.600059	0.448483	0.523278
RK266	B	0.564771	0.757472	0.835002	0.749716	0.719033	0.821161	0.490349	0.776813	0.585252	0.752928	0.90253	0.633965	0.559947	0.880593	0.619847	0.783272	0.503472	0.777014	0.746525	0.699404	0.651252	0.497968	0.549959
RK259	B	0.0597297	0.431518	0.489926	0.610979	0.669266	0.718798	0.361719	0.710326	0.236734	0.676421	0.36837	0.2701	0.130259	0.778775	0.472675	0.6534	0.169762	0.675015	0.285635	0.462906	0.476283	0.407792	0.421789
RK260	B	0.119531	0.469123	0.611684	0.647541	0.682412	0.772704	0.375477	0.723825	0.288228	0.729218	0.654816	0.427702	0.414776	0.820872	0.549567	0.72557	0.370844	0.759438	0.462914	0.516032	0.527859	0.490214	0.472445
RK261	A	0.419526	0.449593	0.688622	0.626504	0.693609	0.767118	0.477951	0.743337	0.346377	0.681974	0.627141	0.435032	0.434087	0.828951	0.508555	0.677672	0.234348	0.700643	0.401708	0.582541	0.548845	0.369975	0.421264
RK262	C	0.375141	0.728694	0.585794	0.678331	0.719846	0.71697	0.463554	0.702021	0.502976	0.743371	0.773409	0.47726	0.500112	0.804924	0.564845	0.643593	0.461379	0.699481	0.555539	0.614657	0.54425	0.483804	0.580417
RK263	A	0.335433	0.421781	0.599809	0.578434	0.716235	0.765076	0.381405	0.697583	0.2773	0.685265	0.515209	0.332867	0.410977	0.812633	0.476205	0.672982	0.243125	0.652782	0.355444	0.567222	0.517456	0.453486	0.41916
RK254	C	0.470641	0.655794	0.801587	0.625782	0.684675	0.780113	0.349776	0.761585	0.48542	0.742499	0.791148	0.549709	0.435051	0.853445	0.572471	0.702819	0.442391	0.755214	0.620548	0.620282	0.614512	0.516188	0.543427
RK256	B	0.202211	0.627413	0.55051	0.697404	0.635894	0.766293	0.393177	0.742661	0.36816	0.723925	0.673012	0.509292	0.554668	0.834338	0.507067	0.727849	0.405541	0.752526	0.534068	0.547099	0.54619	0.459803	0.495913
RK257	A	0.225192	0.589977	0.669497	0.651593	0.721783	0.789995	0.450381	0.759346	0.40682	0.735605	0.760496	0.511666	0.571503	0.852185	0.595097	0.717953	0.413432	0.747647	0.533885	0.586444	0.56782	0.486327	0.425932
RK258	A	0.147775	0.583222	0.551859	0.655029	0.691183	0.810395	0.347825	0.728491	0.318108	0.740945	0.766347	0.498871	0.491094	0.8458	0.565392	0.727385	0.397867	0.747005	0.598246	0.562346	0.544613	0.450921	0.435945
RK237	B	0.396747	0.560419	0.78351	0.730202	0.73805	0.804333	0.46578	0.783684	0.507911	0.755919	0.859846	0.626341	0.565637	0.865614	0.653477	0.812079	0.484821	0.783502	0.729053	0.686881	0.661627	0.436121	0.438813
RK241	A	0.186002	0.430114	0.498804	0.563934	0.644957	0.724386	0.387674	0.69534	0.229211	0.686005	0.486844	0.279086	0.307151	0.807649	0.474428	0.682824	0.287122	0.703742	0.407288	0.472244	0.488749	0.410134	0.485147
RK243	B	0.616739	0.738378	0.826989	0.720767	0.737392	0.742113	0.461989	0.76144	0.644446	0.78598	0.909599	0.579526	0.590319	0.883375	0.626507	0.767942	0.455668	0.77718	0.770012	0.675585	0.671314	0.482741	0.557785
RK244	B	0.155412	0.365325	0.471135	0.608343	0.622449	0.762379	0.343203	0.730324	0.265265	0.690928	0.422183	0.402591	0.245615	0.809979	0.475545	0.682671	0.349149	0.726103	0.409456	0.494264	0.514774	0.468176	0.428276
RK245	A	0.36774	0.650114	0.767983	0.736558	0.727701	0.786018	0.447332	0.738529	0.481501	0.774614	0.863864	0.62256	0.575066	0.850965	0.627689	0.762393	0.562452	0.784021	0.729704	0.66052	0.671814	0.496489	0.477981
RK235	B	0.148613	0.606845	0.548992	0.620585	0.702882	0.781676	0.414833	0.72028	0.257266	0.723558	0.659089	0.382469	0.393152	0.802339	0.523789	0.73003	0.514109	0.70205	0.366195	0.516088	0.54239	0.552577	0.55215
RK236	C	0.443152	0.577653	0.787666	0.629781	0.709569	0.676702	0.254389	0.737883	0.446758	0.717409	0.736788	0.489792	0.476459	0.824903	0.562235	0.700151	0.391932	0.687852	0.499942	0.533258	0.565095	0.433951	0.458843
RK232	A	0.377806	0.583505	0.73847	0.695408	0.726024	0.80416	0.292894	0.714003	0.457304	0.694352	0.676472	0.436456	0.353799	0.859634	0.542986	0.702693	0.367593	0.734184	0.547052	0.503763	0.574355	0.466533	0.438466
RK233	B	0.157097	0.516308	0.599261	0.638331	0.692764	0.749643	0.32462	0.701525	0.324519	0.712123	0.499608	0.416059	0.207053	0.845784	0.506425	0.713534	0.418521	0.741131	0.336542	0.534142	0.539106	0.462694	0.51277
RK229	B	0.535585	0.71244	0.816555	0.726178	0.701866	0.770248	0.467091	0.78088	0.575091	0.77466	0.835697	0.549024	0.596481	0.879595	0.582028	0.758112	0.367244	0.773532	0.66845	0.707145	0.627625	0.453041	0.563173
RK230	B	0.21042	0.547898	0.503711	0.631629	0.709372	0.777776	0.400017	0.708053	0.294774	0.643428	0.536808	0.49568	0.476434	0.827353	0.520801	0.726528	0.422932	0.762867	0.382777	0.549509	0.516319	0.475217	0.522818
RK227	A	0.210282	0.373912	0.569572	0.607105	0.672012	0.75404	0.336353	0.745284	0.237652	0.699789	0.433302	0.334522	0.324735	0.811782	0.474798	0.682984	0.322051	0.708092	0.42786	0.538869	0.541512	0.400516	0.448131
RK228	C	0.204889	0.543732	0.579735	0.604354	0.626541	0.761724	0.337142	0.698781	0.318663	0.696877	0.536486	0.382015	0.372507	0.800786	0.537346	0.657204	0.404213	0.686271	0.437166	0.511651	0.533054	0.455488	0.52254
RK223	A	0.257868	0.512882	0.641936	0.656944	0.710652	0.779615	0.435688	0.717657	0.448133	0.753476	0.779668	0.540752	0.56301	0.872755	0.547823	0.740516	0.444142	0.755568	0.549932	0.5683	0.607691	0.459446	0.457474
RK224	B	0.547401	0.781557	0.792297	0.761531	0.729216	0.743688	0.418682	0.765167	0.591408	0.793134	0.89694	0.619546	0.616722	0.858551	0.65619	0.782588	0.480183	0.792511	0.790779	0.693453	0.663816	0.543702	0.591987
RK222	B	0.171759	0.636273	0.672249	0.714584	0.724501	0.794138	0.416857	0.72357	0.486635	0.757073	0.788236	0.577037	0.559274	0.861434	0.590803	0.784603	0.582864	0.812068	0.715636	0.624068	0.600548	0.519263	0.575717
RK269	B	0.674018	0.811313	0.865714	0.723049	0.709943	0.798889	0.368951	0.770572	0.675232	0.709152	0.943229	0.612144	0.517198	0.872202	0.655491	0.761473	0.303221	0.769196	0.734758	0.680877	0.705086	0.510944	0.559701
RK272	A	0.128885	0.487339	0.509443	0.64224	0.628639	0.777363	0.346406	0.725101	0.26036	0.641324	0.642317	0.451003	0.454892	0.827997	0.536137	0.728822	0.258513	0.75369	0.45778	0.466543	0.526533	0.559228	0.40132
RK208	B	0.397518	0.640076	0.709613	0.623548	0.6847	0.767327	0.409406	0.703202	0.425816	0.779493	0.733368	0.488704	0.455713	0.836077	0.575031	0.730859	0.1514	0.802042	0.536254	0.60756	0.629869	0.542662	0.466177
RK226	A	0.305738	0.627764	0.703068	0.748478	0.683523	0.8212	0.254676	0.77905	0.533426	0.771204	0.870963	0.622356	0.545105	0.823284	0.613562	0.756866	0.448058	0.763704	0.764735	0.641472	0.638722	0.475351	0.522351
RK194	B	0.265462	0.438135	0.504945	0.67872	0.678569	0.755311	0.316745	0.662493	0.418457	0.799746	0.753024	0.518738	0.48711	0.856457	0.601395	0.731175	0.252179	0.752004	0.561964	0.569747	0.613487	0.631427	0.356154
RK182	C	0.191573	0.701617	0.598244	0.683798	0.724118	0.791195	0.325417	0.72185	0.39384	0.748289	0.80601	0.547429	0.516153	0.859379	0.538894	0.687847	0.282153	0.794998	0.627148	0.637493	0.607261	0.429724	0.539861
RK184	B	0.523934	0.726667	0.82161	0.763765	0.726631	0.761379	0.378671	0.795522	0.58746	0.723973	0.957427	0.643912	0.570463	0.872946	0.654473	0.733876	0.471668	0.804099	0.821788	0.718621	0.66818	0.514253	0.52972
RK180	B	0.205698	0.604528	0.631194	0.672909	0.705693	0.799042	0.235522	0.721941	0.390611	0.765295	0.808649	0.522628	0.538384	0.872057	0.582424	0.749168	0.418087	0.789733	0.621092	0.645697	0.60738	0.467983	0.415401
RK204	A	0.234422	0.478962	0.630817	0.681217	0.617737	0.750189	0.44042	0.677742	0.381481	0.750907	0.706408	0.505414	0.407776	0.883665	0.545555	0.698408	0.397569	0.734233	0.532394	0.573292	0.580995	0.595095	0.494963
RK209	B	0.153234	0.526602	0.532998	0.634398	0.682675	0.740355	0.390586	0.730501	0.304227	0.697551	0.680614	0.419868	0.38928	0.843796	0.516055	0.689168	0.16699	0.727538	0.511997	0.558881	0.548173	0.384488	0.48893
RK177	C	0.204623	0.608814	0.592684	0.641908	0.729035	0.741174	0.289027	0.697519	0.279172	0.687164	0.603782	0.351991	0.38859	0.800673	0.570745	0.638348	0.383209	0.74455	0.523292	0.529656	0.556758	0.52289	0.550134
RK167	C	0.434294	0.656608	0.702434	0.722892	0.725085	0.650322	0.341439	0.736735	0.546343	0.759383	0.772221	0.561891	0.590318	0.847407	0.556429	0.686622	0.387669	0.735427	0.60284	0.611228	0.588967	0.433017	0.574591
RK170	C	0.189966	0.523788	0.493865	0.649184	0.721526	0.731094	0.287707	0.742931	0.338642	0.704267	0.628705	0.431285	0.368646	0.828352	0.518668	0.637378	0.2602	0.700273	0.505551	0.5483	0.503489	0.37096	0.472058
RK165	B	0.297557	0.626754	0.806214	0.733729	0.720092	0.802773	0.463415	0.773537	0.489015	0.728987	0.843127	0.590974	0.649668	0.852183	0.628334	0.775241	0.551496	0.788787	0.65542	0.673748	0.649204	0.45906	0.492946
RK166	C	0.235251	0.660668	0.526445	0.725561	0.704972	0.779664	0.389325	0.666816	0.357768	0.726087	0.745413	0.474729	0.489563	0.85878	0.585191	0.745453	0.46117	0.759403	0.575403	0.60991	0.564812	0.487383	0.491605
RK157	C	0.157819	0.636595	0.552669	0.699007	0.70897	0.764634	0.398749	0.743772	0.433095	0.770927	0.794267	0.540291	0.453188	0.823243	0.579675	0.705696	0.491272	0.756997	0.601281	0.581895	0.569828	0.451246	0.525848
RK159	C	0.291184	0.50563	0.436646	0.563417	0.61018	0.77104	0.235389	0.692558	0.219465	0.666287	0.566745	0.370366	0.355879	0.859069	0.518798	0.699838	0.20169	0.710536	0.4091	0.543301	0.493232	0.378107	0.436638
RK147	C	0.260347	0.631867	0.594686	0.598257	0.699265	0.812335	0.373419	0.677473	0.251193	0.660087	0.57198	0.402867	0.421819	0.808886	0.551573	0.757307	0.400443	0.718039	0.460514	0.564181	0.521077	0.486947	0.477739
RK148	B	0.329702	0.629827	0.755706	0.691014	0.707062	0.775698	0.449419	0.747222	0.419468	0.717523	0.687621	0.409613	0.387157	0.828873	0.515012	0.726881	0.417352	0.743683	0.562215	0.55027	0.579804	0.509682	0.46327
RK146	B	0.410573	0.607095	0.645495	0.673087	0.673413	0.789878	0.315896	0.708543	0.445867	0.743719	0.750849	0.511795	0.400208	0.820677	0.571876	0.758754	0.305369	0.729274	0.5107	0.593753	0.643581	0.497398	0.447877
RK141	C	0.232687	0.616008	0.52388	0.602783	0.66452	0.698437	0.404798	0.695087	0.36688	0.693366	0.481095	0.403289	0.403071	0.803996	0.539825	0.724457	0.357523	0.735273	0.443971	0.576642	0.536819	0.424776	0.567132
RK142	B	0.484646	0.559318	0.704853	0.690771	0.662837	0.823193	0.386627	0.684631	0.406003	0.742138	0.819377	0.522201	0.33602	0.827774	0.590162	0.756991	0.289736	0.765314	0.56502	0.606126	0.65828	0.516734	0.464652
RK137	B	0.235939	0.569955	0.632212	0.69103	0.699695	0.758787	0.321329	0.6979	0.339692	0.722211	0.687846	0.445759	0.489669	0.829362	0.537902	0.723622	0.341658	0.742725	0.505896	0.586664	0.577655	0.480928	0.385476
RK138	B	0.215778	0.581133	0.443287	0.648048	0.683418	0.789528	0.188851	0.753629	0.186829	0.697293	0.520701	0.362766	0.400511	0.759875	0.541506	0.661316	0.177951	0.72368	0.376842	0.48415	0.544475	0.493883	0.575327
RK133	A	0.491652	0.557495	0.676714	0.689991	0.69371	0.808922	0.423625	0.687674	0.430717	0.704034	0.834057	0.480243	0.408605	0.858564	0.57247	0.733808	0.464963	0.787476	0.486188	0.610698	0.617348	0.501893	0.479526
RK130	C	0.289452	0.647953	0.728473	0.663681	0.692719	0.721058	0.311558	0.70479	0.42903	0.688072	0.660229	0.39077	0.335376	0.855717	0.523774	0.667264	0.465522	0.721118	0.48398	0.590358	0.573957	0.428699	0.540851
RK115	C	0.281514	0.626995	0.653253	0.674535	0.742122	0.784392	0.351683	0.745023	0.415824	0.731854	0.762827	0.516231	0.468111	0.854279	0.582368	0.731925	0.354786	0.73933	0.651171	0.58592	0.584166	0.496128	0.554654
RK126	C	0.280472	0.651329	0.723581	0.586973	0.70026	0.727829	0.29662	0.65859	0.44858	0.670141	0.629028	0.33121	0.383096	0.849841	0.564203	0.708755	0.320112	0.683403	0.45957	0.494222	0.556814	0.453261	0.482201
RK109	C	0.312912	0.683908	0.726117	0.721409	0.696754	0.779611	0.4033	0.743688	0.47576	0.766315	0.823793	0.544973	0.596843	0.864948	0.595066	0.774309	0.536518	0.788658	0.70808	0.640521	0.617673	0.50765	0.576717
RK112	B	0.34639	0.612083	0.737331	0.696479	0.724354	0.795968	0.40826	0.730472	0.440002	0.745639	0.826788	0.54705	0.596932	0.870202	0.630119	0.777185	0.500447	0.771204	0.669733	0.648547	0.654889	0.517106	0.494149
RK108	A	0.421775	0.565747	0.766595	0.711357	0.712883	0.768698	0.457435	0.757273	0.442675	0.76731	0.83374	0.585233	0.614168	0.891138	0.591347	0.743016	0.480769	0.784419	0.64415	0.611606	0.615025	0.478152	0.497054
RK106	B	0.522026	0.787305	0.763631	0.703772	0.725475	0.749474	0.454536	0.726376	0.587879	0.730135	0.849505	0.527152	0.531327	0.863396	0.598506	0.787923	0.38791	0.777757	0.694321	0.649456	0.639072	0.487121	0.53124
RK107	B	0.0678995	0.499088	0.481196	0.607688	0.674935	0.757056	0.347794	0.735235	0.330594	0.702405	0.535461	0.396904	0.270442	0.837621	0.47908	0.66823	0.358678	0.701924	0.410392	0.523169	0.492343	0.447381	0.449147
RK100	B	0.270274	0.559205	0.618853	0.660627	0.688254	0.726578	0.330702	0.751854	0.445397	0.732121	0.769037	0.50674	0.411106	0.868655	0.55551	0.699045	0.347469	0.763877	0.668123	0.593516	0.568547	0.459893	0.508063
RK103	B	0.353148	0.576227	0.603026	0.682351	0.748542	0.771272	0.374166	0.723766	0.511279	0.772505	0.79392	0.55639	0.544638	0.887167	0.583123	0.754456	0.390718	0.769482	0.660721	0.61529	0.623773	0.491944	0.446343
RK098	C	0.239151	0.543442	0.493485	0.619976	0.647146	0.718997	0.339991	0.762292	0.350337	0.696293	0.707037	0.375913	0.423567	0.851593	0.477818	0.670645	0.414255	0.718298	0.517463	0.523901	0.509402	0.434689	0.531004
RK099	C	0.135641	0.575664	0.473385	0.645173	0.664762	0.651101	0.324755	0.704251	0.21285	0.707155	0.521436	0.371382	0.326334	0.858938	0.503124	0.713985	0.243981	0.738106	0.393262	0.528418	0.519188	0.474346	0.466143
RK092	C	0.180294	0.599099	0.536708	0.675234	0.688189	0.766762	0.331701	0.677115	0.182502	0.709949	0.560628	0.378158	0.500675	0.835616	0.529697	0.728066	0.305853	0.738875	0.464761	0.552699	0.566911	0.479691	0.535805
RK096	B	0.254808	0.377065	0.578016	0.643812	0.678534	0.712935	0.47861	0.663291	0.352785	0.714823	0.725548	0.515532	0.511724	0.881012	0.515067	0.724355	0.491358	0.742801	0.544235	0.591001	0.577344	0.512581	0.467523
RK091	C	0.290778	0.654005	0.729045	0.736726	0.713452	0.745012	0.308101	0.763325	0.428595	0.740482	0.786604	0.473831	0.541747	0.762809	0.566799	0.692629	0.3674	0.766639	0.587185	0.578045	0.610983	0.459966	0.522246
RK307	B	0.039806	0.552869	0.527521	0.689507	0.633633	0.78993	0.182149	0.754154	0.355792	0.735178	0.825431	0.427725	0.528789	0.826433	0.563839	0.726164	0.398466	0.747641	0.562791	0.563326	0.591976	0.590943	0.528024
RK308	C	0.111128	0.576794	0.447299	0.599164	0.575338	0.823358	0.414281	0.69042	0.275751	0.611501	0.617785	0.309258	0.424599	0.813796	0.584056	0.672972	0.219902	0.714707	0.409511	0.453449	0.533557	0.44425	0.516934
RK086	B	0.227205	0.505146	0.450332	0.680254	0.650522	0.778793	0.186971	0.727376	0.402161	0.723264	0.717202	0.477993	0.430876	0.871597	0.578383	0.763986	0.307186	0.728356	0.638308	0.56547	0.551493	0.508112	0.51842
RK089	C	0.361694	0.624747	0.722414	0.60216	0.686906	0.739183	0.350154	0.690613	0.334953	0.70707	0.713009	0.324667	0.356954	0.819528	0.511523	0.665617	0.537064	0.737732	0.390465	0.496916	0.487896	0.447924	0.485955
RK083	B	0.372689	0.636847	0.715798	0.676844	0.74459	0.739319	0.313899	0.732434	0.476751	0.696619	0.727426	0.536359	0.576547	0.80934	0.555916	0.74873	0.343775	0.733875	0.573891	0.568315	0.620939	0.405807	0.467276
RK084	C	0.190351	0.539463	0.46214	0.686666	0.690615	0.718178	0.202405	0.678319	0.355379	0.695986	0.625373	0.429522	0.399516	0.877325	0.551075	0.706857	0.267328	0.762104	0.556506	0.579143	0.505727	0.521961	0.430677
RK082	B	0.217766	0.487057	0.682557	0.702761	0.70528	0.783941	0.445108	0.768155	0.408368	0.755816	0.790086	0.594997	0.580412	0.862364	0.601906	0.754137	0.436153	0.76608	0.691231	0.646858	0.622397	0.497395	0.486319
RK056	A	0.0769788	0.461882	0.485859	0.639447	0.695802	0.739794	0.353326	0.678994	0.222545	0.692886	0.440839	0.349723	0.289455	0.880642	0.498249	0.645274	0.324804	0.725492	0.331757	0.481203	0.515172	0.523919	0.455743
RK054	B	0.260699	0.600348	0.577923	0.707042	0.735868	0.742676	0.366508	0.744319	0.409269	0.742438	0.76633	0.553283	0.540669	0.85319	0.581578	0.765975	0.399506	0.761088	0.612801	0.601304	0.622221	0.456797	0.463769
RK055	B	0.287791	0.544716	0.508047	0.6715	0.709921	0.730023	0.480822	0.677241	0.355444	0.721157	0.703479	0.484309	0.453433	0.89903	0.514332	0.689617	0.593663	0.726033	0.520678	0.580292	0.535429	0.551221	0.505853
RK051	C	0.221821	0.601433	0.649589	0.612149	0.672227	0.762178	0.321275	0.776074	0.432564	0.752004	0.735282	0.480191	0.479402	0.785401	0.516536	0.667798	0.24636	0.757346	0.607758	0.557949	0.583376	0.497354	0.525352
RK052	B	0.153226	0.425669	0.515785	0.615318	0.648874	0.711692	0.364561	0.687269	0.260239	0.688932	0.477363	0.350466	0.191556	0.760991	0.479863	0.658338	0.234738	0.63341	0.361417	0.47261	0.501544	0.431859	0.433389
RK058	C	0.279703	0.443032	0.552208	0.579861	0.756232	0.764285	0.327463	0.710045	0.329774	0.689445	0.472865	0.360024	0.385565	0.829387	0.488622	0.655307	0.196374	0.71085	0.452804	0.503498	0.549519	0.467682	0.520119
RK050	B	0.369917	0.68219	0.761832	0.71537	0.686615	0.794431	0.399033	0.735363	0.475219	0.716272	0.827581	0.538388	0.442701	0.856965	0.560735	0.765189	0.454663	0.770776	0.670344	0.642042	0.632207	0.506059	0.533825
RK048	B	0.0775813	0.573858	0.497787	0.641648	0.726722	0.790424	0.369954	0.747969	0.394992	0.774047	0.789226	0.640074	0.49004	0.820652	0.58213	0.717868	0.200311	0.806596	0.679361	0.650023	0.597668	0.352913	0.469489
RK049	B	0.52999	0.695545	0.747334	0.75915	0.702082	0.777607	0.352611	0.75106	0.539729	0.760017	0.873085	0.584655	0.459941	0.861998	0.607316	0.760647	0.52396	0.772816	0.703049	0.626581	0.658311	0.474896	0.511955
RK047	B	0.399938	0.651373	0.787089	0.672498	0.715324	0.801066	0.275151	0.772761	0.526832	0.757326	0.861197	0.595055	0.547372	0.863676	0.601813	0.752315	0.45593	0.762456	0.71874	0.643134	0.65909	0.453917	0.554693
RK192	C	0.294999	0.579356	0.712664	0.652483	0.690079	0.751611	0.290504	0.759583	0.395209	0.715458	0.752098	0.559983	0.511064	0.828599	0.567127	0.682041	0.41582	0.748577	0.5789	0.64685	0.589665	0.383526	0.539715
RK044	A	0.190858	0.499585	0.595271	0.635235	0.750939	0.804355	0.392638	0.654154	0.283441	0.709497	0.606617	0.405577	0.464877	0.850764	0.534648	0.686464	0.334114	0.762901	0.513478	0.511621	0.503805	0.510912	0.489593
RK037	A	0.262266	0.595507	0.650698	0.714372	0.726624	0.76268	0.379641	0.732326	0.414588	0.730494	0.731416	0.509481	0.564591	0.842485	0.563247	0.72739	0.386784	0.777323	0.587019	0.619651	0.581973	0.503544	0.458638
RK041	C	0.421437	0.722604	0.793527	0.642221	0.688097	0.713716	0.337223	0.745616	0.544884	0.71784	0.805114	0.504801	0.463653	0.865878	0.577418	0.653628	0.247864	0.717987	0.671652	0.600295	0.609666	0.456078	0.551647
RK036	B	0.636854	0.716066	0.849889	0.759068	0.737881	0.785356	0.482418	0.7755	0.647965	0.774619	0.91867	0.670664	0.649296	0.904591	0.631297	0.784718	0.600269	0.80016	0.751088	0.718631	0.683745	0.486014	0.534556
RK189	C	0.110811	0.439801	0.473409	0.598429	0.652475	0.682175	0.292993	0.687154	0.210399	0.695376	0.415605	0.31748	0.196788	0.82416	0.454941	0.642683	0.226456	0.651848	0.270043	0.45021	0.537998	0.409474	0.52699
RK034	B	0.234842	0.516432	0.486912	0.691651	0.637206	0.766725	0.179677	0.72576	0.350661	0.67133	0.620883	0.455086	0.384404	0.883001	0.556946	0.712371	0.305526	0.700952	0.532813	0.525379	0.55759	0.485863	0.454009
RK035	A	0.222443	0.578089	0.73269	0.649241	0.703969	0.768786	0.446569	0.756492	0.415685	0.708121	0.700025	0.456449	0.43279	0.822852	0.572218	0.742869	0.383047	0.733216	0.550691	0.576214	0.569219	0.481801	0.4984
RK179	B	0.362128	0.739477	0.722491	0.720941	0.733446	0.817066	0.443017	0.785592	0.504621	0.802036	0.89562	0.61822	0.647263	0.851089	0.656659	0.773142	0.39189	0.795107	0.754415	0.685784	0.681108	0.48321	0.560531
RK240	A	0.213459	0.622804	0.609989	0.708304	0.698573	0.772604	0.31294	0.767092	0.41663	0.759523	0.798491	0.559698	0.46783	0.800495	0.584232	0.718952	0.392853	0.785252	0.624977	0.621713	0.580821	0.450234	0.513496
RK032	B	0.124994	0.358435	0.47358	0.572721	0.647033	0.723237	0.466988	0.696332	0.249622	0.67895	0.408942	0.353755	0.25674	0.790824	0.473069	0.682698	0.202579	0.691224	0.324909	0.488484	0.50436	0.433098	0.425904
RK033	B	0.427422	0.700984	0.757093	0.742949	0.734347	0.758303	0.444115	0.760979	0.497353	0.753839	0.888808	0.639044	0.649431	0.858636	0.631076	0.775641	0.54653	0.795706	0.711366	0.670563	0.661281	0.463057	0.567418
RK031	C	0.185427	0.495008	0.494708	0.707557	0.701803	0.653856	0.277248	0.726358	0.402064	0.721922	0.66219	0.549263	0.436925	0.900542	0.538078	0.672585	0.329093	0.765859	0.601906	0.59406	0.586189	0.365238	0.527049
RK029	B	0.111548	0.522965	0.507278	0.590132	0.698024	0.731732	0.486124	0.728535	0.245868	0.70384	0.401836	0.409253	0.299365	0.838829	0.497415	0.690949	0.276381	0.678168	0.442566	0.553088	0.525528	0.493143	0.583637
RK026	A	0.277472	0.299387	0.489235	0.606081	0.688185	0.798286	0.258496	0.696935	0.196113	0.690289	0.574909	0.40283	0.457507	0.824121	0.514268	0.68337	0.385669	0.718665	0.436168	0.472689	0.554519	0.524416	0.422372
RK027	C	0.19423	0.736031	0.787695	0.637122	0.715023	0.729359	0.309016	0.721548	0.435344	0.719629	0.814675	0.453612	0.537975	0.750565	0.588177	0.672933	0.12093	0.748144	0.614157	0.677002	0.580965	0.438232	0.537709
RK024	C	0.359986	0.616353	0.692662	0.639606	0.66349	0.776485	0.357764	0.687292	0.39068	0.700381	0.689583	0.486258	0.504873	0.860067	0.516163	0.704581	0.340839	0.735946	0.438798	0.560593	0.593202	0.400606	0.546586
RK025	B	0.261877	0.590879	0.607672	0.608348	0.659956	0.73898	0.363178	0.709338	0.334533	0.709616	0.479283	0.342114	0.394097	0.835064	0.486419	0.711101	0.323271	0.725369	0.384351	0.517893	0.522476	0.481556	0.488101
RK023	C	0.129923	0.578334	0.528832	0.693008	0.697462	0.793854	0.384248	0.758876	0.423861	0.707323	0.662525	0.516294	0.437856	0.868251	0.542331	0.725883	0.405957	0.705533	0.617131	0.56678	0.563343	0.478417	0.576484
RK021	C	0.405813	0.681923	0.80152	0.738055	0.693248	0.70752	0.342119	0.7621	0.483531	0.747881	0.831366	0.561938	0.486924	0.871642	0.573028	0.748841	0.390515	0.76223	0.612659	0.65051	0.616102	0.480244	0.493344
RK022	C	0.402777	0.625587	0.77254	0.63648	0.664158	0.734958	0.39419	0.760606	0.498913	0.712134	0.722425	0.404374	0.45099	0.796734	0.547461	0.621608	0.260773	0.663618	0.565814	0.61342	0.54867	0.405556	0.533939
RK019	B	0.126904	0.446627	0.47926	0.609177	0.662336	0.75177	0.493534	0.667478	0.313037	0.702163	0.583134	0.493588	0.431693	0.86911	0.547071	0.752705	0.394052	0.713921	0.515276	0.527078	0.515651	0.477095	0.526223
RK020	C	0.14464	0.502623	0.500921	0.657993	0.694736	0.778467	0.358848	0.706923	0.382114	0.720863	0.608461	0.4451	0.374583	0.854035	0.549138	0.693228	0.399053	0.732788	0.574902	0.580145	0.533086	0.461937	0.463669
RK016	A	0.255476	0.419317	0.512292	0.662763	0.70915	0.735396	0.330213	0.666478	0.352078	0.721378	0.56943	0.477459	0.285143	0.869851	0.467865	0.70128	0.455145	0.724208	0.406503	0.470195	0.510214	0.514888	0.428615
RK018	A	0.384239	0.491173	0.755901	0.704374	0.735327	0.799173	0.438126	0.772718	0.401901	0.737231	0.807251	0.585409	0.622073	0.85423	0.594218	0.775989	0.415715	0.76646	0.633633	0.631075	0.644295	0.463723	0.525227
RK014	B	0.446526	0.601133	0.687737	0.681062	0.694311	0.79476	0.448831	0.729939	0.442548	0.721667	0.800013	0.564775	0.464999	0.848812	0.605031	0.762923	0.444147	0.767196	0.608251	0.607879	0.637681	0.405027	0.496927
RK015	C	0.13641	0.463467	0.470615	0.638144	0.662395	0.720093	0.356495	0.649981	0.270393	0.731251	0.427976	0.437914	0.300337	0.826123	0.50997	0.693275	0.392387	0.728581	0.32283	0.521796	0.532714	0.463363	0.540459
RK012	A	0.292067	0.479873	0.556077	0.653846	0.64562	0.731215	0.483627	0.682768	0.378706	0.711585	0.689128	0.469817	0.425838	0.868165	0.539468	0.700148	0.408384	0.727098	0.539625	0.57036	0.560486	0.475979	0.451508
RK080	A	0.404564	0.643443	0.757417	0.645136	0.640064	0.689867	0.350859	0.72936	0.455127	0.668309	0.718305	0.437236	0.390693	0.787754	0.548771	0.702799	0.352819	0.701867	0.547676	0.606047	0.583288	0.420387	0.592726
RK073	B	0.266388	0.512788	0.596781	0.665761	0.624987	0.730199	0.44001	0.641842	0.256034	0.757196	0.691601	0.485369	0.483906	0.892633	0.526846	0.713016	0.5722	0.748245	0.622358	0.564366	0.573714	0.544286	0.529414
RK079	B	0.0654927	0.523353	0.49244	0.60351	0.658053	0.767928	0.396328	0.744546	0.302568	0.714255	0.626774	0.452752	0.5358	0.83253	0.55219	0.720148	0.441976	0.72931	0.524181	0.579608	0.516649	0.484533	0.525146
RK068	C	0.152541	0.578894	0.472938	0.630859	0.658624	0.706968	0.329583	0.707918	0.343756	0.647846	0.478738	0.441934	0.435492	0.831409	0.523371	0.706725	0.25633	0.735845	0.387823	0.556829	0.50108	0.361887	0.535407
RK069	B	0.228333	0.402048	0.42972	0.604526	0.634841	0.719809	0.223262	0.729382	0.137269	0.614738	0.472013	0.331008	0.452666	0.841681	0.475296	0.713886	0.153393	0.699587	0.48324	0.529981	0.475848	0.423833	0.430286
RK066	C	0.286337	0.486132	0.626492	0.690258	0.6848	0.695866	0.347818	0.733427	0.397306	0.660382	0.603345	0.463524	0.466563	0.82242	0.523066	0.691275	0.43207	0.737218	0.503487	0.520693	0.538392	0.441342	0.49897
RK067	B	0.220391	0.565777	0.607711	0.686912	0.687255	0.728816	0.220269	0.741483	0.386672	0.695998	0.701393	0.4544	0.415599	0.84239	0.543785	0.691195	0.286679	0.784084	0.449076	0.538599	0.532182	0.449791	0.438163
RK071	C	0.152352	0.43961	0.527586	0.656821	0.6715	0.75054	0.281423	0.703561	0.287899	0.714316	0.459583	0.40045	0.328222	0.855361	0.542834	0.695657	0.463239	0.763473	0.361862	0.468023	0.507209	0.473157	0.462193
RK072	C	0.193634	0.47388	0.49399	0.577017	0.690585	0.670975	0.231372	0.699619	0.32328	0.658055	0.51882	0.353641	0.422357	0.862224	0.512691	0.623326	0.218936	0.673944	0.336201	0.492388	0.503634	0.399304	0.48659
RK063	B	0.272282	0.46237	0.619784	0.684686	0.692731	0.777308	0.251932	0.773379	0.413674	0.7685	0.782048	0.584571	0.542135	0.870811	0.587748	0.765269	0.432416	0.761541	0.710875	0.584232	0.624288	0.449974	0.491139
RK064	A	0.0700792	0.468423	0.522327	0.612606	0.674121	0.676987	0.275069	0.736842	0.30591	0.666201	0.562182	0.432859	0.360947	0.836989	0.503817	0.687237	0.32971	0.686206	0.427494	0.511796	0.469125	0.343824	0.519832
RK061	C	0.11585	0.531819	0.507742	0.632941	0.714883	0.689354	0.3414	0.715491	0.385568	0.725155	0.628542	0.433216	0.366169	0.853802	0.548329	0.646292	0.355386	0.741496	0.445286	0.512316	0.481509	0.472743	0.485625
RK295	C	0.214365	0.513571	0.443981	0.624631	0.696623	0.74654	0.319934	0.672416	0.28571	0.661954	0.452514	0.404637	0.136814	0.828339	0.44604	0.685987	0.394457	0.697403	0.351089	0.44812	0.504736	0.403326	0.526819
RK062	C	0.0918546	0.429645	0.503127	0.572861	0.684763	0.700385	0.421476	0.711334	0.195258	0.673206	0.372707	0.328731	0.278358	0.766112	0.467002	0.651702	0.147179	0.683524	0.349042	0.490584	0.48298	0.450487	0.491738
RK065	B	0.647845	0.654061	0.822332	0.706364	0.689809	0.759672	0.477345	0.739704	0.641575	0.761417	0.867093	0.559948	0.519261	0.893129	0.585796	0.770291	0.421236	0.762817	0.718709	0.657783	0.670938	0.511344	0.551235
RK039	B	0.401238	0.551731	0.686813	0.674862	0.688275	0.699054	0.441008	0.704196	0.428056	0.719942	0.666581	0.457798	0.403935	0.858049	0.501451	0.708562	0.480707	0.756437	0.504056	0.51343	0.589299	0.54011	0.498309
RK312	B	0.162321	0.559668	0.591936	0.694239	0.650956	0.793294	0.317471	0.72046	0.333349	0.733558	0.69074	0.325807	0.437908	0.808567	0.553726	0.737408	0.160751	0.755102	0.436477	0.533028	0.562705	0.369357	0.370518
RK316	B	0.59035	0.684008	0.74384	0.735333	0.71152	0.799626	0.365208	0.801148	0.585478	0.759293	0.913662	0.660763	0.601507	0.819637	0.65325	0.756235	0.346586	0.792828	0.808752	0.687377	0.691355	0.455388	0.56999
RK309	B	0.335372	0.647504	0.636013	0.633002	0.630613	0.834002	0.419208	0.736092	0.31754	0.728964	0.763528	0.452276	0.418282	0.775021	0.591965	0.727924	0.251699	0.7044	0.503993	0.554765	0.580997	0.556038	0.513544
RK310	B	0.29876	0.435571	0.544838	0.642873	0.633459	0.767414	0.335673	0.706403	0.44379	0.724713	0.755679	0.469385	0.396457	0.808655	0.523022	0.737741	0.172787	0.745939	0.555503	0.582096	0.571414	0.448831	0.249456
RK255	B	0.500451	0.672066	0.771562	0.73125	0.705389	0.766411	0.37767	0.734037	0.535088	0.727432	0.836363	0.529978	0.522167	0.815485	0.572371	0.745241	0.473637	0.789329	0.667452	0.640081	0.633979	0.457476	0.479839
RK220	C	0.174544	0.666831	0.711251	0.751028	0.728009	0.788105	0.466021	0.686656	0.506306	0.768532	0.814242	0.552728	0.553065	0.853953	0.57193	0.735357	0.51111	0.796584	0.580728	0.601649	0.604052	0.500379	0.56159
RK219	B	0.253732	0.539095	0.603362	0.717271	0.691353	0.713377	0.457875	0.74943	0.468811	0.737245	0.766203	0.591491	0.525674	0.878905	0.560425	0.739265	0.512002	0.768323	0.696063	0.568548	0.573638	0.458679	0.560039
RK217	A	0.266296	0.505665	0.631069	0.627996	0.701973	0.765289	0.491526	0.765593	0.396692	0.755663	0.739373	0.577598	0.451165	0.828913	0.549725	0.722325	0.482632	0.726651	0.578618	0.619371	0.567258	0.39652	0.512545
RK216	C	0	0.498051	0.495436	0.579608	0.656948	0.603235	0.229571	0.717842	0.219706	0.672115	0.358548	0.293569	0.23571	0.814638	0.471454	0.64028	0.144455	0.655433	0.345616	0.495175	0.471283	0.367278	0.481785
RK214	C	0.0894894	0.48138	0.471628	0.513374	0.637774	0.710302	0.382389	0.658573	0.235121	0.701951	0.296129	0.33326	0.282331	0.809279	0.470364	0.642232	0.3244	0.697304	0.304111	0.462417	0.459194	0.392853	0.523561
RK213	A	0.60502	0.758323	0.853091	0.762799	0.716133	0.809492	0.463034	0.777269	0.613253	0.741794	0.941167	0.67337	0.627607	0.890844	0.640668	0.74512	0.497992	0.756679	0.822383	0.710158	0.675324	0.447674	0.554912
RK212	C	0.0749764	0.414982	0.477733	0.583026	0.657231	0.741248	0.371684	0.704152	0.243057	0.719523	0.492483	0.32184	0.284802	0.800203	0.461442	0.689596	0.33267	0.6836	0.36203	0.503011	0.519795	0.367175	0.50062
RK207	C	0.183631	0.556841	0.645304	0.641348	0.70975	0.773476	0.332045	0.720996	0.366879	0.690355	0.585063	0.410555	0.403702	0.85537	0.539874	0.69057	0.361707	0.678221	0.365665	0.502189	0.574578	0.499014	0.500063
RK211	B	0.437004	0.651457	0.68428	0.71627	0.722197	0.801681	0.455933	0.719682	0.515382	0.734324	0.797799	0.531309	0.543933	0.872471	0.596148	0.767633	0.477034	0.763257	0.618027	0.628323	0.626505	0.486522	0.529207
RK210	B	0.283133	0.575284	0.623754	0.64852	0.722141	0.764768	0.466208	0.744061	0.443303	0.755495	0.757892	0.513101	0.604891	0.847146	0.566356	0.73788	0.468074	0.762268	0.645216	0.585129	0.589433	0.530112	0.508263
RK205	A	0.253485	0.568559	0.60728	0.696232	0.700833	0.717745	0.228983	0.767736	0.437012	0.697985	0.735522	0.513052	0.454193	0.819668	0.534067	0.667935	0.389467	0.751776	0.56203	0.59189	0.594657	0.451103	0.541677
RK201	B	0.411628	0.644683	0.739619	0.703655	0.725402	0.779244	0.386113	0.735067	0.494161	0.742304	0.859538	0.570427	0.599377	0.869302	0.589037	0.754714	0.588045	0.793578	0.699579	0.65397	0.642511	0.502715	0.498633
RK202	C	0.528737	0.6689	0.780335	0.628137	0.682564	0.765505	0.296244	0.744366	0.541351	0.732589	0.753896	0.482392	0.385784	0.855636	0.551117	0.722694	0.351802	0.747424	0.543327	0.633624	0.628574	0.353985	0.506857
RK199	C	0.365542	0.657649	0.654516	0.678778	0.721686	0.715369	0.400482	0.75644	0.503055	0.78598	0.838965	0.497403	0.60865	0.851126	0.576928	0.711408	0.410587	0.77095	0.662607	0.669036	0.58197	0.439268	0.533343
RK200	B	0.277256	0.559295	0.5705	0.717512	0.684464	0.75578	0.334742	0.685419	0.457977	0.75462	0.827977	0.488319	0.513747	0.845366	0.543966	0.73767	0.385402	0.780808	0.575167	0.597908	0.578359	0.510029	0.413641
RK197	A	0.0710137	0.388791	0.491469	0.562043	0.642585	0.746431	0.314915	0.716164	0.255736	0.664559	0.414273	0.295578	0.326362	0.790719	0.471038	0.708112	0.269093	0.701607	0.377851	0.448111	0.488401	0.469894	0.517596
RK198	C	0.618037	0.759484	0.838146	0.721584	0.712477	0.743255	0.306515	0.771188	0.633866	0.764493	0.884822	0.57674	0.513871	0.881195	0.623693	0.797443	0.380666	0.798861	0.703075	0.669454	0.660035	0.499131	0.529159
RK195	B	0.108213	0.594034	0.541903	0.675947	0.706069	0.715186	0.381162	0.723279	0.347298	0.722988	0.639714	0.441824	0.332548	0.837717	0.53079	0.64298	0.378597	0.737108	0.465008	0.598118	0.55995	0.486415	0.51788
RK196	B	0.387638	0.67244	0.752869	0.748155	0.710565	0.777412	0.486557	0.746515	0.458228	0.745723	0.828317	0.565183	0.581621	0.85385	0.606956	0.733652	0.523648	0.771754	0.567239	0.647887	0.630572	0.49224	0.547592
RK193	B	0.0749959	0.384625	0.503963	0.597447	0.692349	0.706671	0.269065	0.662257	0.22065	0.668412	0.437286	0.370085	0.189535	0.825796	0.474774	0.732524	0.310984	0.695555	0.308147	0.453589	0.517269	0.43295	0.413497
RK191	C	0.300121	0.763341	0.734661	0.726415	0.732925	0.73117	0.462062	0.786444	0.520265	0.786795	0.901807	0.669686	0.705166	0.821149	0.642843	0.784198	0.424981	0.812209	0.760658	0.682079	0.687882	0.506218	0.596426
RK187	B	0.342527	0.569928	0.74859	0.687118	0.710004	0.754815	0.291097	0.778962	0.435556	0.732424	0.786639	0.554754	0.507586	0.85037	0.563767	0.722662	0.388971	0.749756	0.607291	0.635869	0.592178	0.496789	0.519877
RK186	B	0.586334	0.635669	0.754848	0.665493	0.705905	0.713779	0.405035	0.731721	0.550122	0.642208	0.695819	0.523319	0.413286	0.846572	0.53393	0.68992	0.313417	0.705422	0.460238	0.556446	0.582205	0.393439	0.551614
RK188	C	0.252648	0.571384	0.653185	0.633201	0.717965	0.813723	0.213734	0.732854	0.25215	0.661041	0.661041	0.458529	0.451919	0.803152	0.552987	0.74276	0.326911	0.742517	0.455824	0.571655	0.557656	0.406516	0.504099
RK185	C	0.182754	0.589406	0.640035	0.67341	0.6951	0.776216	0.222915	0.710145	0.37469	0.711683	0.764367	0.494428	0.470984	0.862808	0.555109	0.758398	0.30222	0.729688	0.566753	0.616284	0.618688	0.452579	0.471171
RK190	A	0.165123	0.378699	0.588136	0.592883	0.71085	0.736092	0.364319	0.686661	0.363989	0.702804	0.552959	0.416353	0.356705	0.810316	0.502718	0.699502	0.259656	0.73909	0.450323	0.581919	0.525072	0.391217	0.519638
RK178	B	0.276384	0.640252	0.566378	0.718455	0.705835	0.773287	0.42366	0.688775	0.455555	0.734202	0.701177	0.495251	0.490069	0.82075	0.54243	0.740816	0.357687	0.746029	0.50415	0.571463	0.597776	0.426183	0.487132
RK181	C	0.132136	0.516854	0.507039	0.616329	0.673061	0.664534	0.29853	0.707834	0.307954	0.705784	0.435992	0.348082	0.159086	0.797397	0.486607	0.649629	0.32137	0.630596	0.312326	0.470767	0.473871	0.318911	0.509378
RK175	A	0.260439	0.586543	0.597811	0.639572	0.708631	0.807873	0.33602	0.683745	0.304084	0.728482	0.711386	0.414393	0.456457	0.882209	0.575366	0.732658	0.385108	0.733243	0.473977	0.517821	0.585664	0.497965	0.452198
RK171	B	0.367928	0.59255	0.745331	0.74709	0.742772	0.780001	0.401949	0.746934	0.465063	0.772479	0.868535	0.615981	0.564236	0.833113	0.604335	0.750987	0.612711	0.780323	0.709089	0.637566	0.634238	0.429496	0.455616
RK081	B	0.391029	0.641006	0.701882	0.679783	0.718072	0.776559	0.353715	0.783461	0.454942	0.748693	0.800639	0.57214	0.623219	0.862485	0.56987	0.708724	0.259511	0.767752	0.648402	0.635712	0.613446	0.401867	0.537092
RK070	A	0.33551	0.336559	0.66348	0.62467	0.70971	0.73684	0.424179	0.701842	0.348247	0.750376	0.632457	0.56391	0.441983	0.886462	0.501891	0.709978	0.370758	0.71615	0.568057	0.559923	0.569488	0.496827	0.50772
RK077	A	0.0525282	0.323768	0.464153	0.560751	0.666436	0.752473	0.379577	0.641809	0.266709	0.699567	0.378228	0.307487	0.248012	0.800427	0.449159	0.708059	0.167319	0.692362	0.407767	0.471436	0.502377	0.387893	0.440253
RK059	B	0.254505	0.513317	0.597165	0.648376	0.733425	0.761781	0.474854	0.740271	0.432428	0.735273	0.703969	0.476677	0.606806	0.82609	0.55576	0.743029	0.334699	0.726296	0.615898	0.639813	0.582549	0.498004	0.516144
RK163	B	0.456154	0.654266	0.778543	0.674925	0.709072	0.796429	0.300887	0.749288	0.443905	0.738392	0.808123	0.602102	0.477658	0.854887	0.573762	0.743242	0.339132	0.743542	0.655128	0.640328	0.639562	0.486295	0.493242
RK149	B	0.532185	0.702571	0.84412	0.725884	0.693494	0.807495	0.489149	0.786706	0.582142	0.739641	0.842027	0.548343	0.553568	0.894533	0.574519	0.719607	0.387415	0.756558	0.667801	0.660779	0.668024	0.476303	0.521537
RK162	B	0.139911	0.424586	0.53569	0.549889	0.662607	0.730771	0.379278	0.710845	0.308461	0.685699	0.514098	0.348093	0.259294	0.823656	0.468782	0.650752	0.177806	0.672752	0.417106	0.513568	0.493601	0.431766	0.479321
RK119	B	0.0532502	0.488498	0.495483	0.607824	0.696108	0.804771	0.331973	0.678151	0.249337	0.727064	0.37648	0.373562	0.23795	0.785866	0.50828	0.651565	0.395835	0.728146	0.461429	0.435201	0.488342	0.470302	0.494235
RK111	C	0.0124061	0.498567	0.463518	0.575075	0.66463	0.664868	0.171907	0.686304	0.199174	0.684955	0.474016	0.319626	0.404218	0.831588	0.485396	0.629778	0.144109	0.684386	0.361776	0.506302	0.515524	0.392402	0.532353
RK010	B	0.283954	0.529142	0.564639	0.598708	0.668754	0.769093	0.431405	0.714113	0.31581	0.710908	0.596223	0.453767	0.347716	0.822967	0.533667	0.714951	0.277024	0.766673	0.458017	0.52203	0.532655	0.418839	0.488452
RK005	A	0.653732	0.694938	0.858938	0.689501	0.698142	0.813004	0.409477	0.74584	0.609555	0.736642	0.822531	0.542096	0.448605	0.856361	0.618635	0.758376	0.396269	0.759452	0.670912	0.655795	0.682843	0.464476	0.526845
RK006	A	0.158943	0.517686	0.514467	0.623032	0.664655	0.669642	0.375994	0.700299	0.262705	0.668656	0.510453	0.428902	0.365773	0.817005	0.529297	0.67844	0.33793	0.701429	0.441328	0.468259	0.517577	0.416544	0.50994
RK007	A	0.174986	0.369565	0.5114	0.593798	0.701076	0.744546	0.40436	0.725329	0.254199	0.704762	0.388834	0.32409	0.2993	0.828149	0.488619	0.670973	0.113068	0.686816	0.410241	0.515107	0.534833	0.385248	0.410104
RK001	B	0.276243	0.624557	0.622154	0.646984	0.707118	0.762107	0.411062	0.720746	0.457199	0.723462	0.694531	0.458543	0.39128	0.805588	0.522432	0.665614	0.398079	0.760071	0.564014	0.575567	0.546039	0.4908	0.559555
RK002	C	0.0757876	0.57884	0.528703	0.688784	0.752731	0.813116	0.331767	0.699915	0.361154	0.768193	0.678802	0.460571	0.465621	0.89656	0.507422	0.710982	0.305802	0.787016	0.567075	0.630381	0.57595	0.469179	0.51397
RK003	C	0.392636	0.664515	0.764332	0.641494	0.725962	0.755184	0.409145	0.732472	0.452126	0.679149	0.674987	0.450787	0.428192	0.861247	0.521811	0.706956	0.35691	0.696879	0.540394	0.541655	0.588731	0.531767	0.520053
RK004	B	0.332201	0.499029	0.747857	0.677619	0.700166	0.743816	0.342398	0.744699	0.447689	0.695322	0.723837	0.558762	0.447316	0.860246	0.539184	0.74208	0.394298	0.755295	0.619841	0.556035	0.578245	0.477442	0.458255
RK172	C	0.0957871	0.50435	0.49963	0.575623	0.709945	0.689816	0.237996	0.686921	0.273269	0.715594	0.510642	0.419351	0.365859	0.814383	0.516448	0.706052	0.235402	0.726076	0.26924	0.492686	0.479224	0.431527	0.510357
RK169	B	0.367737	0.588103	0.73621	0.744523	0.728112	0.731509	0.489006	0.758777	0.502485	0.792755	0.866228	0.648649	0.709909	0.87976	0.628514	0.774735	0.601588	0.787833	0.746246	0.66608	0.653705	0.534632	0.550328
RK164	B	0.496844	0.668402	0.763407	0.675474	0.724948	0.721682	0.31889	0.750396	0.57351	0.771948	0.802922	0.602167	0.6188	0.870214	0.554339	0.721686	0.485612	0.779096	0.66724	0.62251	0.598264	0.446833	0.583084
RK134	B	0.22119	0.619247	0.547101	0.631864	0.74934	0.738054	0.41934	0.725635	0.330728	0.70518	0.521921	0.333571	0.276559	0.818759	0.489168	0.647759	0.252447	0.688777	0.439083	0.568526	0.532393	0.442137	0.519065
RK131	B	0.255559	0.513207	0.538537	0.63202	0.695344	0.694257	0.46178	0.707418	0.415667	0.696045	0.519659	0.459235	0.396529	0.852789	0.523225	0.727055	0.481382	0.752204	0.623193	0.523561	0.539643	0.464635	0.563324
RK128	C	0.0976875	0.597001	0.433599	0.590597	0.698222	0.698907	0.399016	0.737324	0.275755	0.765239	0.62556	0.463942	0.536539	0.792263	0.561088	0.730084	0.33778	0.675172	0.470013	0.589346	0.497866	0.440584	0.501623
RK125	B	0.296473	0.559075	0.754509	0.634134	0.739548	0.750313	0.284852	0.756543	0.433235	0.704869	0.701186	0.448834	0.502555	0.86641	0.526141	0.764678	0.321215	0.737525	0.551553	0.636643	0.597653	0.428105	0.456388
RK124	B	0.313385	0.584291	0.592974	0.737035	0.71958	0.760698	0.321114	0.749441	0.524829	0.767369	0.848208	0.609147	0.570441	0.887521	0.619101	0.774287	0.359806	0.784754	0.702786	0.628143	0.634286	0.430338	0.486574
RK120	A	0.147254	0.235438	0.437649	0.568509	0.679502	0.723881	0.279355	0.636015	0.223518	0.639464	0.439298	0.223157	0.153323	0.789933	0.462673	0.696268	0.206773	0.71482	0.278967	0.499323	0.495491	0.456407	0.419316
RK118	B	0.0725183	0.483757	0.49211	0.633155	0.63954	0.725555	0.396666	0.643712	0.255515	0.688415	0.303659	0.333862	0.140717	0.755215	0.423228	0.634853	0.192083	0.691072	0.269416	0.460492	0.470806	0.460528	0.439577
RK117	A	0.251077	0.347338	0.479713	0.588341	0.698216	0.774113	0.332538	0.641978	0.322653	0.599117	0.650286	0.487003	0.370127	0.841683	0.542249	0.687917	0.325276	0.727899	0.466691	0.509381	0.542176	0.522336	0.397605
RK116	B	0.550543	0.637655	0.785904	0.702785	0.69752	0.71172	0.493054	0.724121	0.617442	0.731044	0.855644	0.621609	0.524713	0.898178	0.583262	0.766039	0.506778	0.756605	0.710529	0.638724	0.649857	0.504743	0.59487
RK113	B	0.70048	0.738024	0.849675	0.745931	0.733769	0.798659	0.487632	0.773298	0.673698	0.797126	0.939996	0.652783	0.73555	0.875369	0.680285	0.78999	0.508862	0.809398	0.784665	0.717128	0.727219	0.465567	0.582149
RK156	B	0.570274	0.797924	0.876362	0.698389	0.716138	0.712556	0.415405	0.742307	0.637962	0.765186	0.881467	0.534903	0.494369	0.867583	0.588643	0.695859	0.218298	0.743519	0.682501	0.696685	0.676897	0.421928	0.534141
RK155	B	0.543699	0.605392	0.753312	0.678974	0.693183	0.74703	0.431204	0.704832	0.470383	0.697828	0.741963	0.482789	0.300222	0.832092	0.498083	0.719964	0.14101	0.723201	0.463274	0.615824	0.599408	0.47773	0.531446
RK153	B	0.386721	0.673371	0.80166	0.780078	0.751871	0.740507	0.48749	0.790575	0.56288	0.782542	0.956564	0.638675	0.56905	0.848465	0.660997	0.713552	0.287783	0.791274	0.81582	0.707619	0.719137	0.480946	0.471363
RK152	B	0.37404	0.713704	0.75802	0.688267	0.701688	0.78429	0.385266	0.736465	0.477726	0.777576	0.850862	0.540591	0.489213	0.82279	0.591721	0.705934	0.227256	0.753651	0.625695	0.617203	0.615393	0.454362	0.474102
RK151	B	0.215674	0.587621	0.540022	0.629616	0.688593	0.756335	0.439819	0.679008	0.339191	0.713315	0.595016	0.4982	0.403404	0.798433	0.549661	0.697677	0.395547	0.733142	0.428302	0.527604	0.497754	0.483588	0.488897
RK150	B	0.268794	0.501534	0.704966	0.668104	0.65284	0.739258	0.370709	0.673527	0.362165	0.707208	0.696774	0.475616	0.421986	0.872246	0.526384	0.667623	0.507891	0.754762	0.54492	0.550074	0.554584	0.587722	0.476747
RK145	B	0.352909	0.633615	0.834278	0.699394	0.706525	0.760725	0.339345	0.773705	0.555638	0.769479	0.833324	0.54965	0.464389	0.858449	0.562168	0.692684	0.246833	0.727588	0.599406	0.639877	0.632488	0.443863	0.537758
RK143	B	0.255788	0.626234	0.743549	0.655683	0.711032	0.750916	0.484001	0.746099	0.50296	0.753527	0.726102	0.508284	0.472561	0.834278	0.529861	0.680531	0.28424	0.708012	0.545674	0.621252	0.61251	0.406913	0.517094
RK140	B	0.346381	0.668157	0.689677	0.701397	0.711112	0.788017	0.473509	0.739197	0.495877	0.742022	0.765157	0.518811	0.507207	0.817355	0.596441	0.753143	0.343194	0.791983	0.591169	0.605938	0.603259	0.458724	0.521517
RK135	A	0.292485	0.442572	0.531037	0.595862	0.688891	0.743529	0.348813	0.704166	0.255199	0.685195	0.641277	0.424798	0.306508	0.854426	0.519176	0.691513	0.327424	0.691292	0.400135	0.45928	0.534186	0.506307	0.389401
RK075	A	0.281769	0.467749	0.495761	0.642516	0.66863	0.717417	0.472015	0.630424	0.358698	0.745286	0.566974	0.443525	0.306498	0.839922	0.454975	0.693657	0.412587	0.757127	0.460626	0.510473	0.570064	0.548858	0.501999
RK074	A	0.162226	0.466266	0.468745	0.557495	0.641242	0.770241	0.388564	0.647888	0.23875	0.691553	0.352647	0.289263	0.199186	0.791595	0.468185	0.655125	0.240773	0.679528	0.315772	0.492	0.485531	0.429152	0.522794
RK060	C	0.43965	0.709046	0.737054	0.637141	0.693849	0.765432	0.411629	0.740491	0.438715	0.736889	0.791132	0.510848	0.594506	0.837442	0.561735	0.752744	0.366319	0.72888	0.632504	0.646527	0.614305	0.402716	0.530817
RK057	C	0.505342	0.731156	0.848796	0.669347	0.737585	0.672604	0.461865	0.793487	0.5741	0.776078	0.868753	0.537198	0.488231	0.816503	0.586421	0.708544	0.260455	0.766906	0.651999	0.668796	0.649633	0.463103	0.601356
RK053	C	0.111294	0.357168	0.460723	0.588965	0.695619	0.72778	0.325935	0.695891	0.22243	0.663707	0.363706	0.313621	0.311907	0.824706	0.524628	0.625877	0.234153	0.695046	0.274739	0.490386	0.484947	0.345626	0.434596
RK043	A	0.234688	0.382338	0.497983	0.668456	0.690193	0.72556	0.366423	0.66926	0.344682	0.710899	0.585764	0.465199	0.268029	0.858286	0.524692	0.701735	0.433248	0.720191	0.49766	0.498158	0.517903	0.404409	0.436018
RK040	A	0.169874	0.460376	0.528267	0.643224	0.671128	0.674152	0.344959	0.720561	0.30204	0.682953	0.579199	0.454463	0.298495	0.851945	0.53736	0.629323	0.400435	0.657013	0.438535	0.505233	0.533432	0.432979	0.490919
RK038	B	0.172844	0.612698	0.661698	0.683974	0.724546	0.776662	0.37773	0.72109	0.412551	0.742606	0.777136	0.501558	0.449273	0.887165	0.578029	0.749057	0.469715	0.779045	0.60333	0.601514	0.576347	0.509242	0.431268
RK085	A	0.225866	0.669205	0.670517	0.691457	0.72304	0.796304	0.326342	0.774643	0.477081	0.74465	0.8362	0.571462	0.509117	0.851127	0.583954	0.722238	0.458229	0.768622	0.700881	0.654354	0.604049	0.537242	0.532537
RK076	B	0.476569	0.659415	0.719253	0.706317	0.687604	0.790895	0.481118	0.724637	0.442617	0.695417	0.718239	0.486434	0.460132	0.869786	0.57007	0.745674	0.525047	0.747503	0.518034	0.593833	0.57351	0.524924	0.566569
RK105	C	0.120864	0.452932	0.461068	0.597015	0.601082	0.736604	0.266632	0.665801	0.248203	0.623639	0.451614	0.418166	0.198221	0.82881	0.503447	0.68625	0.297527	0.690078	0.309082	0.463072	0.473505	0.398116	0.481644
RK104	B	0.453084	0.604481	0.765531	0.690737	0.698793	0.753173	0.384892	0.771874	0.495389	0.717	0.764378	0.569745	0.533708	0.873839	0.56732	0.77075	0.451204	0.769964	0.664608	0.62667	0.598565	0.482762	0.521565
RK102	A	0.122701	0.56477	0.56014	0.651532	0.642119	0.813038	0.194164	0.710495	0.196085	0.718035	0.667434	0.415384	0.292464	0.841757	0.583163	0.701544	0.314701	0.734514	0.384306	0.537522	0.52062	0.466361	0.379043
RK101	C	0.324634	0.651918	0.748809	0.668264	0.717051	0.762519	0.373742	0.765891	0.447136	0.722353	0.802435	0.618801	0.456522	0.857091	0.564737	0.668074	0.419955	0.721444	0.630912	0.607507	0.606204	0.50164	0.528377
RK095	C	0.371972	0.65631	0.52474	0.709735	0.758023	0.773167	0.362731	0.75325	0.46204	0.720517	0.748905	0.571031	0.527416	0.864495	0.577295	0.742606	0.484	0.768945	0.569818	0.619842	0.584418	0.407026	0.581677
RK093	B	0.646612	0.582621	0.777312	0.783235	0.739245	0.752321	0.523985	0.776357	0.703869	0.775395	0.924164	0.680613	0.689168	0.879838	0.679734	0.751737	0.373564	0.787598	0.794708	0.727586	0.700017	0.434344	0.506984
RK088	C	0.10174	0.583439	0.516098	0.62579	0.728418	0.685561	0.345792	0.666098	0.342821	0.6985	0.519083	0.345393	0.331147	0.828532	0.550028	0.670128	0.196283	0.70588	0.438411	0.524655	0.480952	0.435262	0.500244
RK110	C	0.0895952	0.47074	0.457784	0.568674	0.671411	0.707578	0.336717	0.68388	0.202967	0.678666	0.342809	0.357265	0.26755	0.819021	0.494929	0.689605	0.138645	0.727755	0.371853	0.540326	0.516059	0.461543	0.50188
RK030	C	0.0778907	0.496551	0.475677	0.580278	0.702917	0.744885	0.279174	0.656992	0.206183	0.636908	0.448659	0.369925	0.201545	0.812122	0.516733	0.686941	0.368058	0.683714	0.284599	0.448512	0.508306	0.563146	0.541054
RK028	A	0.228222	0.52822	0.578605	0.65722	0.726913	0.757455	0.290139	0.745597	0.352227	0.686676	0.637194	0.505736	0.358859	0.825649	0.572519	0.635624	0.373098	0.696033	0.545391	0.542067	0.514465	0.403696	0.480818

## Sheet: S6
Table-S6: Prognostic analysis of 468 DNA methylation phenotype-related genes using a univariate Cox regression model
Gene	HR	HR.95L	HR.95H	pvalue
SMUG1	1.03495	1.00624	1.06448	0.0166888
SAC3D1	1.01463	1.00388	1.0255	0.00753009
ARMC5	0.971524	0.948448	0.995161	0.0185005
MRPL53	1.07657	1.0184	1.13807	0.00923866
TXNL4A	1.02144	1.00905	1.03398	0.000658772
FAM104B	1.05912	1.0112	1.10931	0.0150335
PEX11G	0.970349	0.951549	0.989521	0.00256746
C16orf86	0.935331	0.884277	0.989332	0.0195715
MRPL11	1.01066	1.00056	1.02086	0.0385445
CCDC167	1.00325	1.00033	1.00617	0.0288785
CAPRIN1	1.01876	1.00729	1.03036	0.00129819
ARHGEF12	0.968414	0.945505	0.991878	0.0085982
PJA2	0.987838	0.977843	0.997935	0.0183561
TWF1	1.02378	1.00478	1.04314	0.0139246
RBM12	1.06293	1.02317	1.10425	0.00170622
MXD3	1.06195	1.0176	1.10824	0.00575426
ZFR	1.02594	1.00288	1.04953	0.0272508
ISY1	1.05439	1.01779	1.09231	0.00330308
CCAR1	1.04786	1.01635	1.08034	0.00268765
COQ4	0.976982	0.960197	0.994061	0.00844657
MIS18BP1	1.1253	1.01741	1.24463	0.0216935
DHRS12	0.9561	0.929273	0.983702	0.00199062
FCHO2	0.956846	0.916595	0.998866	0.0442489
CCDC159	0.963183	0.93555	0.991633	0.0115463
HNRNPK	1.00541	1.00215	1.00867	0.00110924
TIMM17B	1.01078	1.00083	1.02083	0.0336144
TMEM134	0.963042	0.932246	0.994855	0.0231451
YME1L1	1.02524	1.01142	1.03925	0.000317429
LMF1	0.92709	0.88493	0.971258	0.00143236
IPO7	1.02652	1.01371	1.0395	4.42544e-05
TRAF6	0.814002	0.705417	0.939303	0.00484516
DHX9	1.01661	1.0065	1.02683	0.00123912
PRPF40A	1.03887	1.00395	1.075	0.0288197
IL6ST	0.989734	0.982816	0.996701	0.00393444
TOP2B	1.02023	1.00636	1.03428	0.00412577
MAPK1	1.02476	1.00035	1.04977	0.0467505
CAND1	1.06755	1.02327	1.11374	0.00249332
SARNP	1.24331	1.08632	1.42299	0.00156593
ZNF207	1.11977	1.06166	1.18107	3.17886e-05
XRN2	1.02312	1.01175	1.03462	6.07736e-05
YTHDC2	0.918269	0.851216	0.990603	0.027524
SLC9A3R2	0.99595	0.993028	0.99888	0.0067812
RUVBL2	1.01124	1.00276	1.0198	0.00931873
GANAB	1.00314	1.00062	1.00566	0.0146911
ELK3	0.96641	0.939813	0.993761	0.0164163
PTDSS2	1.02189	1.00462	1.03946	0.0127897
ADNP	1.02148	1.00247	1.04085	0.026637
CD320	1.00878	1.00245	1.01514	0.00647945
HMGXB4	1.08696	1.01309	1.16622	0.0202259
MEX3C	1.09988	1.03092	1.17345	0.00395676
ERI3	1.01502	1.006	1.02411	0.00105497
KIF2A	1.16321	1.08383	1.2484	2.76331e-05
NUDT1	1.01078	1.00156	1.02008	0.0218141
INO80C	1.02988	1.0016	1.05897	0.0382284
HNRNPF	1.0053	1.00162	1.009	0.00471304
CDKN2AIPNL	1.00794	1.00205	1.01386	0.00813146
POLR2H	1.01649	1.00573	1.02737	0.00259536
NCSTN	1.00534	1.00026	1.01045	0.0393308
TNFSF8	0.760487	0.589706	0.980726	0.0348632
MLLT10	1.04917	1.00113	1.09951	0.0447121
C18orf21	1.03513	1.00154	1.06984	0.0402022
MSN	1.00305	1.00062	1.00549	0.0138232
ANKRD24	0.863423	0.798495	0.93363	0.000231667
NAT9	1.02093	1.00249	1.0397	0.0259006
HAGH	0.989532	0.984394	0.994696	7.42579e-05
FAF1	1.06034	1.02221	1.0999	0.00171601
APAF1	1.11278	1.00535	1.23168	0.0391159
DCK	1.05296	1.02183	1.08505	0.000750593
HNRNPU	1.01132	1.00513	1.01755	0.000325445
SMG8	1.05223	1.00486	1.10185	0.0303084
RBMX2	1.02494	1.00302	1.04733	0.0255141
BAIAP2	0.975362	0.960199	0.990764	0.00180439
ARHGEF6	0.916612	0.852246	0.985838	0.019082
ACBD4	0.98554	0.97684	0.994317	0.00128369
KDM3A	1.07595	1.01539	1.14013	0.0132684
HNRNPR	1.04029	1.01608	1.06507	0.00100907
MUTYH	1.06976	1.01608	1.12628	0.0102458
FLT3LG	0.82721	0.705642	0.969722	0.0193314
BCOR	1.07075	1.02391	1.11973	0.00273956
DEXI	0.965079	0.938699	0.992201	0.0119502
STT3B	1.00648	1.001	1.01199	0.0204757
XPO1	1.02456	1.00222	1.04739	0.0309985
RHOA	1.00309	1.00148	1.0047	0.00016577
POP7	1.00539	1.00156	1.00923	0.00580053
TCERG1	1.07133	1.00996	1.13644	0.0220695
CPEB4	0.976825	0.957406	0.996639	0.0221022
DDX56	1.01297	1.00085	1.02525	0.0359192
IL27	0.968469	0.952014	0.985209	0.000248026
DCAF7	1.02523	1.0096	1.04111	0.00147971
TBRG4	1.0168	1.00043	1.03344	0.0441879
ACYP2	0.927174	0.877975	0.979129	0.00656467
GTF2IRD2B	0.731393	0.600232	0.891216	0.00192155
PUM2	1.01745	1.00101	1.03416	0.0373825
COPA	1.00525	1.00196	1.00856	0.00173869
TTF2	1.27003	1.11122	1.45152	0.000452524
CPSF6	1.07292	1.04038	1.10648	7.51238e-06
WAC	1.06374	1.03467	1.09362	1.23742e-05
SMC4	1.04966	1.02194	1.07814	0.000387014
NME1	1.00837	1.00312	1.01365	0.00173711
WIPF2	1.05951	1.01669	1.10414	0.00602705
G2E3	1.2589	1.07365	1.47612	0.00458303
RP9P	1.04937	1.01575	1.08409	0.00372245
NEDD1	1.14471	1.06702	1.22805	0.000163759
SOCS5	1.0812	1.00835	1.15931	0.0282702
ZBTB34	1.15067	1.02973	1.28582	0.0132504
EIF6	1.00402	1.00214	1.0059	2.63695e-05
APPL1	1.05392	1.00517	1.10505	0.0297703
HNRNPA2B1	1.00512	1.00201	1.00825	0.00125915
ACLY	1.01159	1.00502	1.01821	0.000525979
CEP97	1.34671	1.08347	1.67391	0.00730939
CORO1C	1.02979	1.01731	1.04244	2.39899e-06
CHADL	0.974716	0.950583	0.999461	0.0452717
UBAP2L	1.02121	1.0108	1.03173	5.94488e-05
DCAF12	1.02358	1.00026	1.04745	0.047507
NOLC1	1.01403	1.00202	1.02618	0.021879
GTF2IRD2	0.62069	0.425024	0.906434	0.0135716
TRRAP	1.05107	1.00025	1.10448	0.048876
NCOA6	1.07166	1.0189	1.12715	0.00721702
ZDHHC20	1.02801	1.00312	1.05352	0.0271596
DCAF16	1.05385	1.01609	1.09302	0.00484285
TPM3	1.01767	1.01163	1.02374	7.78733e-09
SNRNP200	1.01065	1	1.02141	0.0499923
PRKAR2A	1.0273	1.00189	1.05336	0.0350542
PHF6	1.10947	1.02436	1.20165	0.0107406
GSTZ1	0.984713	0.970824	0.998801	0.033541
FKTN	1.10894	1.0016	1.22778	0.046503
KPNB1	1.01546	1.00869	1.02228	6.96226e-06
HSPA13	1.02644	1.00355	1.04986	0.023323
NAA50	1.02683	1.0113	1.0426	0.000661874
KDM5C	1.0226	1.00077	1.04492	0.0424001
GCDH	0.990006	0.982622	0.997445	0.00854109
GOLT1B	1.0363	1.01497	1.05808	0.000777688
ASPDH	0.994499	0.991186	0.997823	0.00119449
LPCAT3	1.01497	1.00041	1.02974	0.0438873
HAUS2	1.13499	1.05594	1.21996	0.000586894
HLX	0.954785	0.924577	0.98598	0.0047916
IPMK	1.15249	1.05749	1.25604	0.00122329
ASAP1	1.05219	1.02463	1.08051	0.000172818
FAAH	0.989476	0.979729	0.999319	0.0361808
FNDC3B	1.02591	1.00765	1.04451	0.00524714
NCL	1.01056	1.00758	1.01356	3.13587e-12
MAPRE1	1.01336	1.00755	1.0192	6.067e-06
TDRD3	0.890413	0.812459	0.975846	0.0130279
APOC4	0.906193	0.859424	0.955508	0.000269122
WBP11	1.02572	1.00529	1.04657	0.0133582
GART	1.05701	1.01955	1.09584	0.0026004
HEATR1	1.0435	1.00309	1.08553	0.0345796
INTS2	1.14601	1.03914	1.26386	0.00635788
SMC1A	1.02383	1.00618	1.0418	0.00796292
LRCH3	1.18763	1.05093	1.34211	0.00584905
ESF1	1.05085	1.02084	1.08174	0.000793527
HNRNPA3	1.01351	1.00644	1.02063	0.000170544
YEATS2	1.18661	1.09864	1.28163	1.33791e-05
DCP1A	1.09012	1.00259	1.1853	0.0433323
VHL	1.03782	1.01303	1.06322	0.00262047
ABHD14B	0.994711	0.990218	0.999225	0.0216975
TFAM	1.04264	1.00139	1.0856	0.0426278
QSER1	1.20873	1.11432	1.31113	4.90472e-06
SURF4	1.00298	1.00074	1.00523	0.00903597
PSME3	1.02481	1.01254	1.03724	6.72304e-05
SPAG7	0.986695	0.974345	0.999202	0.0371433
ATP7A	1.25993	1.06769	1.48678	0.00623064
YWHAQ	1.00743	1.00466	1.01021	1.34363e-07
HMGCL	0.993652	0.9879	0.999437	0.031547
USP14	1.02059	1.00132	1.04023	0.0360775
ARL8B	1.027	1.01501	1.03913	8.77497e-06
SRSF1	1.01473	1.00619	1.02335	0.000700965
TRAIP	1.10097	1.05088	1.15345	5.15298e-05
MAP3K7	1.05749	1.00397	1.11387	0.0349001
VEZF1	1.04268	1.0165	1.06954	0.00127677
D2HGDH	0.964198	0.941207	0.987751	0.00306743
ZNF765	1.38756	1.04526	1.84195	0.0234367
DYRK2	1.06406	1.00174	1.13025	0.0437426
CYB5D2	0.972978	0.959236	0.986916	0.000160095
HNRNPC	1.01014	1.00296	1.01736	0.00556887
ETNK1	1.04386	1.01519	1.07334	0.00251681
UTP20	1.19721	1.08867	1.31658	0.000205688
SRP72	1.01805	1.00505	1.03122	0.00635063
GTF2H3	1.0662	1.02524	1.10881	0.00134266
NUP205	1.11466	1.07294	1.15801	2.44983e-08
POGK	1.02923	1.01197	1.04678	0.000839565
PRKD3	1.09694	1.00305	1.19962	0.0427047
BMI1	1.02299	1.00556	1.04072	0.00952679
CCDC93	1.10654	1.03864	1.17888	0.00172864
SET	1.01149	1.00731	1.01569	6.37007e-08
RAD21	1.00949	1.0037	1.01532	0.00128896
UHRF1BP1	1.08651	1.01863	1.15892	0.0117128
DR1	1.08257	1.03365	1.1338	0.000770741
VPS26A	1.04169	1.0213	1.06249	5.12064e-05
TOPBP1	1.06835	1.0317	1.10629	0.000205381
BRPF1	1.0944	1.00337	1.1937	0.0417624
KHSRP	1.01031	1.00436	1.0163	0.000667584
DVL3	1.01583	1.00231	1.02954	0.0216381
SPG7	0.957864	0.922903	0.99415	0.0232524
CNOT6	1.08797	1.05065	1.12662	2.19898e-06
ANKRD40	1.04518	1.01376	1.07758	0.00455114
STK24	1.07038	1.03404	1.10801	0.000113782
KCTD7	1.19663	1.01943	1.40463	0.0281383
ECSCR	0.958038	0.926121	0.991054	0.0131458
MAPKAPK5	1.32309	1.15971	1.5095	3.13778e-05
SPIN4	1.16205	1.05687	1.27769	0.00191723
XPOT	1.01271	1.00374	1.02176	0.00540776
INCENP	1.10909	1.05906	1.16148	1.09808e-05
C1orf109	1.13127	1.04374	1.22615	0.00268389
OXSR1	1.04293	1.00653	1.08065	0.0204079
GMCL1	1.03084	1.00481	1.05754	0.0199368
FNBP1L	1.0191	1.00158	1.03692	0.0325034
LRRC58	1.04815	1.01554	1.08181	0.0035451
SENP1	1.25562	1.10899	1.42164	0.000327349
NRAS	1.02988	1.01819	1.04169	4.26195e-07
GTF3C3	1.13158	1.03898	1.23242	0.00453989
TUBA1B	1.00622	1.00362	1.00883	2.55945e-06
ATF1	1.0511	1.01321	1.09041	0.00779943
UPF2	1.04407	1.00891	1.08044	0.0135921
THOC2	1.08121	1.03528	1.12917	0.000423007
DSN1	1.02325	1.00643	1.04034	0.00655434
TTC36	0.995044	0.991571	0.99853	0.00536231
PEA15	1.00348	1.00079	1.00617	0.0111285
SOAT1	1.03493	1.01198	1.0584	0.00269111
HACE1	1.33313	1.07829	1.6482	0.00790065
TCF20	1.03615	1.00022	1.07337	0.0486034
SLC27A5	0.996734	0.994912	0.998559	0.000455901
SFPQ	1.02543	1.01692	1.03402	3.53936e-09
HNRNPA0	1.01586	1.00095	1.031	0.0370595
ZNF124	1.24132	1.05964	1.45416	0.00742009
RBBP4	1.0404	1.02174	1.05941	1.79571e-05
BICD1	1.58692	1.30171	1.93463	4.91063e-06
CCDC6	1.06466	1.02658	1.10414	0.000746064
CCT8	1.01372	1.00849	1.01897	2.41211e-07
NAA35	1.08724	1.0155	1.16404	0.0163202
NUBP1	0.961079	0.933375	0.989605	0.00781112
ECHDC2	0.986961	0.979252	0.994731	0.00103734
KIF21A	1.04157	1.00233	1.08234	0.0376529
ANAPC7	1.06153	1.02913	1.09494	0.000159308
NCBP1	1.05391	1.00733	1.10264	0.0228026
CCDC88A	1.13689	1.06508	1.21354	0.000116321
CKAP5	1.04601	1.02635	1.06605	3.35991e-06
PM20D2	1.06201	1.03171	1.0932	4.63316e-05
GNPDA2	1.24054	1.04868	1.46749	0.0119208
ARMC8	1.13195	1.00447	1.27561	0.0420337
HNRNPUL1	1.00907	1.00272	1.01546	0.0050736
USP24	1.04777	1.0004	1.09739	0.0480426
DNM1L	1.05029	1.01533	1.08645	0.00449849
FIP1L1	1.07648	1.01078	1.14645	0.0218104
GAS8	0.942145	0.896396	0.990229	0.0189468
GATC	1.06656	1.02341	1.11154	0.00222981
SART3	1.05218	1.00622	1.10023	0.0256053
KIF20B	1.16025	1.05079	1.28113	0.003285
ZNF736	1.22399	1.02492	1.46173	0.0256345
RIT1	1.06261	1.02603	1.10051	0.000680492
U2AF2	1.01732	1.00968	1.02501	7.87238e-06
NONO	1.00479	1.00262	1.00697	1.45053e-05
RNFT2	1.25998	1.12008	1.41736	0.000118928
STAM	1.08149	1.04649	1.11766	3.05549e-06
STT3A	1.00905	1.00156	1.01659	0.0177223
SNHG4	1.23299	1.12448	1.35197	8.34607e-06
ACCS	0.947901	0.902614	0.99546	0.0321831
OTUD3	1.27784	1.06588	1.53196	0.00806302
CDC27	1.04903	1.02124	1.07757	0.000474624
NCAPD3	1.12316	1.03476	1.2191	0.00548564
C1orf43	1.00357	1.00169	1.00546	0.000201668
SRSF2	1.0135	1.00638	1.02067	0.000193335
CCT6A	1.01507	1.01069	1.01947	1.22881e-11
DOCK7	1.08087	1.01361	1.1526	0.0176826
ERAL1	1.01101	1.0028	1.0193	0.00852925
RAB23	1.24752	1.07419	1.44882	0.00376009
HMOX2	0.988936	0.979078	0.998892	0.029492
SPSB3	0.796749	0.683402	0.928897	0.00370792
CHEK1	1.15878	1.0855	1.237	9.79106e-06
CSNK2A1	1.02592	1.00837	1.04378	0.00365907
IMMP2L	0.962248	0.93507	0.990216	0.00847485
TCP1	1.01425	1.00795	1.02059	8.57076e-06
CHD4	1.01267	1.00355	1.02188	0.00640453
PNPLA7	0.917488	0.853995	0.985703	0.0185959
PSMD10	1.01495	1.00216	1.02791	0.0218285
GFOD2	0.93323	0.893013	0.975259	0.00210788
SSB	1.03619	1.02379	1.04874	7.10278e-09
E2F1	1.00721	1.00304	1.0114	0.000684521
PRKCI	1.06884	1.02229	1.11752	0.00338917
ACTL6A	1.04093	1.02361	1.05855	2.79986e-06
PTPN23	1.02576	1.00254	1.04952	0.0294888
RBMX	1.02313	1.00839	1.03808	0.0020063
ANKRD52	1.04012	1.00625	1.07512	0.0198572
SLC26A2	1.10459	1.02721	1.1878	0.00726425
LRPPRC	1.03604	1.02122	1.05107	1.45429e-06
CDC25C	1.07135	1.03492	1.10906	9.44395e-05
CDCA3	1.1101	1.06461	1.15754	9.96279e-07
MPZL1	1.02449	1.01411	1.03498	3.22998e-06
PRKDC	1.02997	1.01389	1.0463	0.000235536
ABHD3	1.01113	1.00056	1.02182	0.0389668
CSNK1G1	1.19176	1.0253	1.38525	0.0222821
CD2AP	1.02639	1.00827	1.04483	0.00414277
SLC17A5	1.01158	1.00143	1.02183	0.0252761
CBX3	1.0204	1.01292	1.02794	7.55819e-08
RAB35	1.05105	1.02213	1.0808	0.000469943
ZMYND12	0.918133	0.861786	0.978163	0.00821206
NCBP2	1.04373	1.02655	1.06121	4.34858e-07
CCNF	1.14467	1.0821	1.21086	2.46731e-06
FSD1L	2.23625	1.61549	3.09553	1.22793e-06
TAF6	1.04975	1.01775	1.08275	0.00211171
RMI2	1.03113	1.01217	1.05044	0.00120547
TDG	1.07352	1.00864	1.14259	0.025728
GRB2	1.01441	1.00676	1.02212	0.000210905
MPZL2	1.01227	1.00112	1.02354	0.0309365
DCLRE1B	1.21652	1.10654	1.33745	5.0406e-05
LIMS2	0.933264	0.910855	0.956224	2.55124e-08
FAM126A	1.25796	1.10435	1.43294	0.000552872
DAGLA	1.07355	1.00979	1.14135	0.0231026
RPN2	1.00206	1.00097	1.00315	0.000201491
USP1	1.03858	1.01929	1.05823	7.57218e-05
GTPBP2	1.01369	1.00051	1.02704	0.0417839
AVL9	1.07295	1.00051	1.15064	0.0483652
RFWD3	1.10962	1.04438	1.17894	0.000766898
FANCG	1.05208	1.01662	1.08877	0.0037052
NAA25	1.18655	1.04486	1.34746	0.00838375
PNPT1	1.0893	1.04289	1.13776	0.000117672
DNMT1	1.0373	1.01796	1.05701	0.000136927
RWDD2B	0.968854	0.93899	0.999667	0.0476096
RAD54B	1.75675	1.32512	2.32897	8.97589e-05
DDX23	1.02517	1.00728	1.04337	0.00563999
SLC6A16	0.899003	0.832795	0.970476	0.00637614
PJA1	1.04382	1.01581	1.0726	0.00200149
C9orf40	1.08063	1.03195	1.1316	0.000975767
PRG2	0.769095	0.641382	0.922238	0.00460098
WDR6	1.01152	1.00052	1.02265	0.0401489
CDK2	1.04643	1.02622	1.06704	5.06882e-06
RPS27L	0.972095	0.955693	0.988778	0.00111496
RAPGEF3	0.698389	0.587496	0.830213	4.71818e-05
TROAP	1.04959	1.02469	1.07511	7.81281e-05
HNRNPA1	1.00326	1.00102	1.00551	0.0042921
GPR107	1.03752	1.01299	1.06265	0.0025536
HCFC1	1.03788	1.01029	1.06622	0.00684281
CENPH	1.08983	1.04505	1.13653	5.85173e-05
CCT2	1.02295	1.01607	1.02988	4.42546e-11
FAM72D	1.85678	1.4799	2.32964	8.97826e-08
ACSL3	1.01434	1.00533	1.02343	0.00176877
E2F3	1.04012	1.00572	1.0757	0.0218978
SEC61A1	1.00275	1.00129	1.00421	0.000213421
TM9SF4	1.01249	1.001	1.02412	0.0330045
ODF3B	0.981541	0.970334	0.992876	0.0014714
LPA	0.981318	0.967225	0.995617	0.0106151
CASP2	1.13161	1.07019	1.19655	1.40647e-05
GAS2L3	1.16259	1.09083	1.23907	3.57788e-06
BIRC5	1.01555	1.00926	1.02189	1.14171e-06
PTGES3	1.00687	1.00408	1.00966	1.30063e-06
BTBD3	1.02929	1.00301	1.05626	0.0286962
SKA3	1.1289	1.07997	1.18004	8.17763e-08
CHST7	0.970724	0.942867	0.999403	0.0454837
TSC2	0.969496	0.940747	0.999123	0.0436875
HTATSF1	1.01022	1.00222	1.01828	0.0122209
CNOT10	1.03867	1.00634	1.07204	0.0186835
ENG	0.991225	0.985628	0.996853	0.00228217
TRA2B	1.06774	1.01548	1.12268	0.0104637
RAP2A	1.01391	1.00206	1.0259	0.0213244
NID1	1.00335	1.00076	1.00595	0.011246
POLE3	1.01392	1.00309	1.02487	0.0116413
RPRD1A	1.04534	1.01434	1.0773	0.00389245
ANAPC1	1.45519	1.17701	1.79911	0.000529162
GXYLT1	1.05651	1.00001	1.1162	0.0499565
PLOD2	1.01774	1.01188	1.02363	2.35756e-09
IRAK2	1.01964	1.00516	1.03433	0.00770957
SUZ12	1.03599	1.00617	1.06669	0.0176697
ZNF611	1.21887	1.05507	1.40809	0.0071883
ACSM2B	0.993869	0.990693	0.997055	0.000165758
ZMYM4	1.09787	1.05362	1.14397	8.65384e-06
CYP11A1	0.967682	0.944516	0.991418	0.00788063
RCAN3	1.11084	1.02767	1.20073	0.008108
TMEM88	0.963266	0.93968	0.987443	0.00308593
ZNF468	1.0558	1.00973	1.10396	0.0170537
BFSP1	1.35416	1.15536	1.58716	0.000182004
DHX37	1.11092	1.06407	1.15983	1.71336e-06
ZNF28	1.08376	1.02143	1.14988	0.00777283
ENOPH1	1.02529	1.00995	1.04087	0.00116709
AEBP2	1.2073	1.10263	1.3219	4.67295e-05
POLD1	1.05338	1.02694	1.0805	6.07379e-05
TAF4	1.10033	1.0112	1.19732	0.0265352
METTL3	1.07169	1.01023	1.13689	0.0215758
XRCC5	1.01277	1.00723	1.01834	5.77526e-06
FMO2	0.772313	0.669601	0.89078	0.000387558
PTBP1	1.0146	1.00642	1.02285	0.000449908
KHDRBS1	1.02027	1.01176	1.02884	2.60373e-06
RPAP3	1.15056	1.0633	1.24499	0.000492062
SMARCC1	1.03942	1.02052	1.05866	3.62633e-05
RNF138	1.06243	1.01687	1.11003	0.0067654
HAUS6	1.13365	1.05664	1.21626	0.000474023
WDR62	1.1134	1.03715	1.19526	0.00300166
NPC1	1.04656	1.02725	1.06622	1.65981e-06
VANGL1	1.14167	1.06269	1.22653	0.00029208
TMEM175	0.964676	0.944279	0.985514	0.000973146
NUP107	1.1237	1.07347	1.17627	5.77634e-07
USP37	1.40558	1.16061	1.70226	0.000493443
SYNPO	0.989044	0.978606	0.999593	0.041827
COMMD2	1.07821	1.03561	1.12256	0.000250899
CCT5	1.01714	1.01228	1.02202	3.52253e-12
HNRNPL	1.01864	1.00704	1.03037	0.00156811
DEGS1	1.00763	1.0022	1.0131	0.00587034
AURKB	1.01807	1.01042	1.02577	3.23367e-06
GPD2	1.13695	1.08043	1.19643	8.0836e-07
CEP250	1.11412	1.00937	1.22973	0.0319383
HNRNPA1P10	1.27116	1.03406	1.56264	0.0227305
ECT2	1.06606	1.04048	1.09227	2.43513e-07
NDUFA5	0.971213	0.946065	0.99703	0.0290971
STARD7	1.00841	1.00168	1.01518	0.0142179
PLGLB1	0.913122	0.844665	0.987127	0.0222648
ZC3HAV1L	1.13327	1.03184	1.24467	0.00891947
MCM5	1.02539	1.01332	1.03761	3.33446e-05
ATP2B1	1.04876	1.02082	1.07747	0.000549899
BARD1	1.23708	1.10886	1.38014	0.0001386
FOXO3B	2.21824	1.45105	3.39105	0.000234
NUDT7	0.985052	0.971396	0.9989	0.0344786
WDR43	1.04236	1.02088	1.0643	9.4482e-05
SUPT16H	1.02955	1.0097	1.0498	0.00337198
RIBC2	1.09661	1.04424	1.1516	0.000220899
UBA2	1.01203	1.00325	1.02089	0.00714015
PDCL	1.09302	1.01638	1.17544	0.0164799
BDH2	0.980392	0.9656	0.995411	0.0106823
ALPK1	0.801597	0.681749	0.942515	0.00744006
APH1A	1.00373	1.00121	1.00625	0.00361761
PABPC4	1.0196	1.01171	1.02756	9.81643e-07
KITLG	1.08552	1.0401	1.13293	0.000168258
CDC45	1.06595	1.03804	1.09461	2.38007e-06
BTG3	1.02717	1.00742	1.04731	0.00679287
TAF1B	1.23248	1.1202	1.35602	1.79459e-05
ZNF714	1.31092	1.05699	1.62585	0.0137195
IFT46	0.928974	0.87863	0.982203	0.0095518
CDCA5	1.0397	1.02083	1.05892	3.09647e-05
POLR2D	1.05777	1.01725	1.0999	0.0048259
SSRP1	1.02525	1.01582	1.03477	1.24103e-07
SMC2	1.0582	1.01757	1.10045	0.00462506
RAD51	1.1244	1.06583	1.18618	1.73821e-05
LRIG3	1.02921	1.00591	1.05305	0.0137285
MASP2	0.99515	0.992546	0.997762	0.000277283
RSRC1	1.07322	1.00943	1.14103	0.0238039
SRPK1	1.03449	1.01198	1.0575	0.00252012
PHTF2	1.14169	1.03135	1.26384	0.0106121
IQCB1	1.09984	1.04311	1.15967	0.00042876
CHML	1.04358	1.0131	1.07498	0.00479842
ABI2	1.19213	1.06986	1.32838	0.00145728
CSRNP1	0.988215	0.978289	0.998242	0.0213604
MARCKS	1.00789	1.00462	1.01117	2.15398e-06
TRPC4AP	1.01761	1.00841	1.02688	0.000163972
TTC1	1.01292	1.0032	1.02272	0.00905174
GNL3	1.01197	1.00423	1.01976	0.00237292
ERG	0.850746	0.75645	0.956797	0.00700121
CPXM2	0.917335	0.852968	0.986559	0.0200975
NRM	1.00896	1.00078	1.0172	0.0316982
HEY2	0.961843	0.927066	0.997924	0.0383979
GEMIN5	1.11095	1.04704	1.17876	0.000499918
SPC25	1.12168	1.08194	1.16288	4.39378e-10
CIAO1	1.02618	1.00796	1.04473	0.00469865
PRKCD	1.03112	1.01547	1.04702	8.57816e-05
CHD1L	1.0113	1.00444	1.0182	0.0012122
RPN1	1.00437	1.00219	1.00655	8.50808e-05
SOCS7	1.12146	1.02301	1.22938	0.0144799
TXLNG	1.07376	1.02537	1.12443	0.00248604
DPM1	1.0179	1.00857	1.02732	0.000158656
ZBED4	1.06127	1.00148	1.12462	0.0444419
ANP32E	1.0156	1.00658	1.0247	0.000670144
SRSF9	1.02903	1.01609	1.04214	9.30775e-06
CHAF1A	1.03704	1.01103	1.06372	0.00501576
NUP37	1.09528	1.04845	1.14421	4.46876e-05
DPH3	1.02621	1.00264	1.05033	0.0290541
RCC2	1.01736	1.00985	1.02492	5.26444e-06
TUBGCP3	1.0472	1.00009	1.09653	0.0495736
GNAS	1.00402	1.00081	1.00723	0.0139213
FANCI	1.09284	1.04708	1.14061	4.74769e-05
TRMT61B	1.05106	1.00398	1.10033	0.0331718
PRIM2	1.15676	1.07323	1.2468	0.000140088

## Sheet: S7
Table-S7: clinical characteristics of 33 histologically confirmed HCC
Characteristics	HCC（N = 33）
Age	60 ± 10.6
Gender (Male/Female)	27/6
Serum HBV positive	27
Serum HBV negative	6
Serum AFP positive (> 20 ng/ml)	20
Serum AFP negative (<= 20 ng/ml)	13
Serum AFU positive (> 35 U/L)	14
Serum AFU negative (<= 35 U/L)	19
Serum CEA positive (> 5 ng/ml)	5
Serum CEA negative (<= 5 ng/ml)	23
Serum CEA unknown	5
Serum ALT positive (> 40 U/L)	6
Serum ALT negative (<= 40 U/L)	27
Serum AST positive (> 40 U/L)	8
Serum AST negative (<= 40 U/L)	25
Serum ALP positive (> 135 U/L)	2
Serum ALP negative (<= 135 U/L)	31
Serum GGT positive (> 50 U/L for male or > 32 U/L for female)	12 (male)
	4 (female)
Serum GGT negative (<= 50 U/L for male or <= 32 U/L for female)	15 (male)
	2 (female)
Differentiation level (Low/Medium-low/Moderate)	4/8/21
Number of nodules (Single/Multiple)	24/9
Tumorous size	2.25 ± 3.53 cm
Child-Pugh (A/B/C)	33/0/0
BCLC stage (0/A/B/C)	1/20/2/10
